# Supplementary material for: Transcriptomic Remodeling of Pulmonary Vein Sleeves Suggests a Role in Atrial Arrhythmogenesis in Thoroughbred Horses
Source: Ann N Y Acad Sci. 2025 Dec 15;1556(1):e70170. doi: 10.1111/nyas.70170 (PMC12917935; doi:10.1111/nyas.70170)
Supplement: Supplementary file 8 — Table S2. Table of all genes analyzed for differential expression. Table with differential analysis statistics from the Deseq2 analysis. [file NYAS-1556-0-s002.csv]

	baseMean	log2FoldChange	lfcSE	stat	pvalue	padj	external_gene_name	ensembl_gene_id	gene_biotype
ENSECAG00000000701	1260.023363	1.438523862	0.179190501	8.027902441	9.92E-16	1.06E-11	FN1	ENSECAG00000000701	protein_coding
ENSECAG00000002989	52.34348367	-3.434308317	0.459585291	-7.472624519	7.86E-14	4.19E-10	ZP1	ENSECAG00000002989	protein_coding
ENSECAG00000001714	72.00805163	-3.719015922	0.574145442	-6.477480525	9.33E-11	3.31E-07	PTGDR2	ENSECAG00000001714	protein_coding
ENSECAG00000014164	179.7710024	-2.725611662	0.449905003	-6.058193717	1.38E-09	3.04E-06	ADAMTS8	ENSECAG00000014164	protein_coding
ENSECAG00000000207	36792.20571	1.786877521	0.295226945	6.052555665	1.43E-09	3.04E-06	ACTA1	ENSECAG00000000207	protein_coding
ENSECAG00000019844	7152.0549	2.23066131	0.383765754	5.812559582	6.15E-09	1.09E-05	MYH7	ENSECAG00000019844	protein_coding
ENSECAG00000011834	502.3249909	0.912448821	0.162935393	5.600065194	2.14E-08	2.92E-05	TIMP2	ENSECAG00000011834	protein_coding
ENSECAG00000020320	65.47070932	1.860137015	0.332400699	5.596068299	2.19E-08	2.92E-05	CD302	ENSECAG00000020320	protein_coding
ENSECAG00000010339	30.47723163	-2.760425333	0.498932188	-5.532666356	3.15E-08	3.54E-05	TLR4	ENSECAG00000010339	protein_coding
ENSECAG00000001495	390.7056154	-1.150620508	0.208315922	-5.523440061	3.32E-08	3.54E-05	CCDC86	ENSECAG00000001495	protein_coding
ENSECAG00000019508	130.822776	1.948843926	0.356965281	5.459477514	4.78E-08	4.63E-05	COL8A1	ENSECAG00000019508	protein_coding
ENSECAG00000024467	317.3101769	1.946876295	0.362478924	5.371005501	7.83E-08	6.95E-05	SH3RF2	ENSECAG00000024467	protein_coding
ENSECAG00000025044	48.10567149	4.036804486	0.766850249	5.264136632	1.41E-07	0.000115486	ADCY1	ENSECAG00000025044	protein_coding
ENSECAG00000000813	1390.259913	1.10892466	0.211205558	5.250452084	1.52E-07	0.000115518	SCN5A	ENSECAG00000000813	protein_coding
ENSECAG00000022166	291.7869276	1.083290503	0.207017774	5.23283813	1.67E-07	0.000118618	AKAP12	ENSECAG00000022166	protein_coding
ENSECAG00000021653	166.9052023	1.681858696	0.333997942	5.035536098	4.77E-07	0.000317447	SVEP1	ENSECAG00000021653	protein_coding
ENSECAG00000006973	28.21988046	-2.315620732	0.47121731	-4.914124938	8.92E-07	0.000555748	PHLDA2	ENSECAG00000006973	protein_coding
ENSECAG00000020613	36.18211236	3.440801322	0.701798593	4.902833029	9.45E-07	0.000555748	SLC9A2	ENSECAG00000020613	protein_coding
ENSECAG00000019442	196.4846796	1.820596629	0.372650768	4.885530329	1.03E-06	0.000555748	CYP1B1	ENSECAG00000019442	protein_coding
ENSECAG00000018314	1169.775579	1.047090402	0.214418778	4.883389474	1.04E-06	0.000555748	TIMP3	ENSECAG00000018314	protein_coding
ENSECAG00000017934	739.1350479	0.867417447	0.179001397	4.845869701	1.26E-06	0.000639836	LRSAM1	ENSECAG00000017934	protein_coding
ENSECAG00000022049	272.4084635	1.427019405	0.296963372	4.805371765	1.54E-06	0.000739298	SMYD2	ENSECAG00000022049	protein_coding
ENSECAG00000007023	84.95132325	1.631121967	0.339893764	4.798917009	1.60E-06	0.000739298	ANTXR1	ENSECAG00000007023	protein_coding
ENSECAG00000000113	152.5060749	1.669374336	0.348856781	4.78527129	1.71E-06	0.000758372	ACOT11	ENSECAG00000000113	protein_coding
ENSECAG00000017891	204.662797	1.186551435	0.252719693	4.695128499	2.66E-06	0.00113599	FSTL1	ENSECAG00000017891	protein_coding
ENSECAG00000023141	1330.032946	0.879545337	0.187762653	4.684346564	2.81E-06	0.001151196	LAMC1	ENSECAG00000023141	protein_coding
ENSECAG00000021863	362.3030596	-0.943667205	0.201782937	-4.676645206	2.92E-06	0.001151196	PAQR9	ENSECAG00000021863	protein_coding
ENSECAG00000021968	2087.580333	-0.920386193	0.197525875	-4.659572784	3.17E-06	0.001206242	SAT1	ENSECAG00000021968	protein_coding
ENSECAG00000008709	22.59400393	2.877808445	0.620305854	4.63933788	3.50E-06	0.001284693	LMOD3	ENSECAG00000008709	protein_coding
ENSECAG00000024355	277.3291871	1.035678393	0.224434738	4.614608245	3.94E-06	0.001399305	ADCY9	ENSECAG00000024355	protein_coding
ENSECAG00000021583	115.9321574	1.355437629	0.294587942	4.601130714	4.20E-06	0.001444823	LMOD1	ENSECAG00000021583	protein_coding
ENSECAG00000017802	187.228928	1.304068263	0.285064326	4.574645597	4.77E-06	0.001588946	OGN	ENSECAG00000017802	protein_coding
ENSECAG00000011690	900.9789675	-0.603484098	0.132423078	-4.55724266	5.18E-06	0.001674094	NME7	ENSECAG00000011690	protein_coding
ENSECAG00000000011	287.4262534	0.973256841	0.215519225	4.515870188	6.31E-06	0.00195546	ADGRA2	ENSECAG00000000011	protein_coding
ENSECAG00000022731	417.8318237	1.212849253	0.269152181	4.506184007	6.60E-06	0.00195546	COL6A1	ENSECAG00000022731	protein_coding
ENSECAG00000025129	99.81799903	1.245377672	0.276712169	4.500624871	6.78E-06	0.00195546	NDRG1	ENSECAG00000025129	protein_coding
ENSECAG00000020638	52.16004463	3.214115061	0.714210711	4.500233627	6.79E-06	0.00195546	NEB	ENSECAG00000020638	protein_coding
ENSECAG00000000658	199.1853893	2.227301907	0.497324078	4.478572431	7.51E-06	0.002107786	GPNMB	ENSECAG00000000658	protein_coding
ENSECAG00000023943	78.71357288	-1.330654137	0.297655718	-4.470447088	7.81E-06	0.002133337	KCNC4	ENSECAG00000023943	protein_coding
ENSECAG00000012022	316.5411249	-0.667709085	0.149651316	-4.461765551	8.13E-06	0.002166099	PSMB10	ENSECAG00000012022	protein_coding
ENSECAG00000019700	120.3130568	1.439266704	0.328300404	4.383993089	1.17E-05	0.003029326	TGFBR3	ENSECAG00000019700	protein_coding
ENSECAG00000009665	1012.861586	1.154825727	0.264849214	4.360313973	1.30E-05	0.003296066	DAG1	ENSECAG00000009665	protein_coding
ENSECAG00000022582	999.7446855	-0.672561267	0.154815223	-4.344283818	1.40E-05	0.003441657	FBXW7	ENSECAG00000022582	protein_coding
ENSECAG00000018835	255.6809615	1.045818655	0.240936695	4.34063668	1.42E-05	0.003441657	TENT5B	ENSECAG00000018835	protein_coding
ENSECAG00000022423	1047.901615	0.714896708	0.165401715	4.322184375	1.54E-05	0.0036594	PLPP3	ENSECAG00000022423	protein_coding
ENSECAG00000000387	329.0804025	1.089753319	0.253385567	4.300771086	1.70E-05	0.003943942	FGL2	ENSECAG00000000387	protein_coding
ENSECAG00000007707	53.46030901	1.363265764	0.319926578	4.261183214	2.03E-05	0.004510343	PIP4K2A	ENSECAG00000007707	protein_coding
ENSECAG00000024995	459.1554783	-0.690496513	0.162338563	-4.253434925	2.11E-05	0.004510343	CDK10	ENSECAG00000024995	protein_coding
ENSECAG00000000538	59.54967877	-1.849535102	0.435130661	-4.250528102	2.13E-05	0.004510343	ZNF385B	ENSECAG00000000538	protein_coding
ENSECAG00000010259	1151.899263	-0.875741388	0.206116255	-4.248774003	2.15E-05	0.004510343	TRIM45	ENSECAG00000010259	protein_coding
ENSECAG00000007867	1044.905303	3.733677801	0.878951501	4.247876927	2.16E-05	0.004510343	MYL2	ENSECAG00000007867	protein_coding
ENSECAG00000017795	279.3560715	1.2211014	0.288745612	4.22898686	2.35E-05	0.004723561	ZFP36L2	ENSECAG00000017795	protein_coding
ENSECAG00000018580	57.08932138	1.582763643	0.374276019	4.22886737	2.35E-05	0.004723561	KLHL40	ENSECAG00000018580	protein_coding
ENSECAG00000017543	387.5093352	-0.618410239	0.146579401	-4.218943674	2.45E-05	0.004828591	KAT14	ENSECAG00000017543	protein_coding
ENSECAG00000018904	72.20448253	-1.579450728	0.374671158	-4.215565286	2.49E-05	0.004828591	NOXA1	ENSECAG00000018904	protein_coding
ENSECAG00000015096	272.569369	-0.77259221	0.183635824	-4.207197669	2.59E-05	0.004882829	OSGEP	ENSECAG00000015096	protein_coding
ENSECAG00000006204	392.4645694	-0.677756249	0.161315283	-4.20143855	2.65E-05	0.004882829	CCDC73	ENSECAG00000006204	protein_coding
ENSECAG00000019436	2836.222458	0.74076272	0.176328526	4.201037327	2.66E-05	0.004882829	COL6A2	ENSECAG00000019436	protein_coding
ENSECAG00000013136	461.0635433	0.893053965	0.213372763	4.185416876	2.85E-05	0.005142393	ADD1	ENSECAG00000013136	protein_coding
ENSECAG00000011101	206.1998193	0.817474159	0.196006658	4.170644858	3.04E-05	0.005395922	PTK7	ENSECAG00000011101	protein_coding
ENSECAG00000006787	625.3845224	-0.565828229	0.135944673	-4.16219492	3.15E-05	0.005507787	CTDNEP1	ENSECAG00000006787	protein_coding
ENSECAG00000015608	276.892824	0.925081469	0.222534024	4.157033836	3.22E-05	0.005542788	CRIM1	ENSECAG00000015608	protein_coding
ENSECAG00000009638	225.260747	-0.910880217	0.220097944	-4.138522158	3.50E-05	0.005914055	PALS2	ENSECAG00000009638	protein_coding
ENSECAG00000007687	86.4135049	1.313278885	0.318871334	4.118522877	3.81E-05	0.006350578	PTPN14	ENSECAG00000007687	protein_coding
ENSECAG00000035706	255.489628	-0.839199191	0.204026367	-4.113189901	3.90E-05	0.006358936	SMCO4	ENSECAG00000035706	protein_coding
ENSECAG00000001037	4538.638848	-1.366268972	0.332439942	-4.109821952	3.96E-05	0.006358936	HSPA1A	ENSECAG00000001037	protein_coding
ENSECAG00000039910	866.3685592	-0.881757181	0.214662282	-4.107648415	4.00E-05	0.006358936	FAM174C	ENSECAG00000039910	protein_coding
ENSECAG00000015206	38.19836432	1.557454651	0.380627061	4.091812718	4.28E-05	0.006709124	SYNE3	ENSECAG00000015206	protein_coding
ENSECAG00000020485	501.4093883	1.116804931	0.274819589	4.063774842	4.83E-05	0.007459046	PCOLCE2	ENSECAG00000020485	protein_coding
ENSECAG00000013516	256.443986	-0.810707619	0.200116539	-4.051177493	5.10E-05	0.007759833	DENND6B	ENSECAG00000013516	protein_coding
ENSECAG00000017404	909.2315635	-0.639460974	0.158093161	-4.044836421	5.24E-05	0.007853347	UBXN1	ENSECAG00000017404	protein_coding
ENSECAG00000013693	1025.447086	1.042674453	0.257974421	4.041774564	5.30E-05	0.007853347	COL1A1	ENSECAG00000013693	protein_coding
ENSECAG00000021775	340.3062629	4.262459734	1.058009219	4.028754813	5.61E-05	0.008133025	KRT4	ENSECAG00000021775	protein_coding
ENSECAG00000011134	691.8426932	-0.685124312	0.170127476	-4.027123231	5.65E-05	0.008133025	PRKAG1	ENSECAG00000011134	protein_coding
ENSECAG00000022984	90.79110124	1.787478243	0.445252455	4.014527542	5.96E-05	0.008410753	ZFHX3	ENSECAG00000022984	protein_coding
ENSECAG00000013718	925.2835554	1.040136687	0.259196324	4.012929928	6.00E-05	0.008410753	FYCO1	ENSECAG00000013718	protein_coding
ENSECAG00000024547	589.4695042	-0.639489287	0.159671228	-4.005037706	6.20E-05	0.008583622	ASNSD1	ENSECAG00000024547	protein_coding
ENSECAG00000000237	62.95995316	1.57833359	0.394842994	3.997370126	6.41E-05	0.008681824	DGKH	ENSECAG00000000237	protein_coding
ENSECAG00000024248	293.368614	0.899837809	0.225168939	3.99627859	6.43E-05	0.008681824	OPA1	ENSECAG00000024248	protein_coding
ENSECAG00000008344	113.799749	1.350864402	0.340483754	3.967485634	7.26E-05	0.009574331	ADCY3	ENSECAG00000008344	protein_coding
ENSECAG00000013821	68.16096051	1.052129563	0.265214848	3.967083941	7.28E-05	0.009574331	SLC22A23	ENSECAG00000013821	protein_coding
ENSECAG00000023163	112.6019341	1.395145476	0.352017988	3.963278931	7.39E-05	0.00960965	CXADR	ENSECAG00000023163	protein_coding
ENSECAG00000009256	200.2479347	1.172807861	0.299120446	3.920854883	8.82E-05	0.011331337	CPE	ENSECAG00000009256	protein_coding
ENSECAG00000009136	1121.925479	-0.734377011	0.187687324	-3.912768304	9.12E-05	0.011578221	PRXL2A	ENSECAG00000009136	protein_coding
ENSECAG00000010106	183.4355214	0.992901079	0.25405881	3.908154495	9.30E-05	0.01166268	NCEH1	ENSECAG00000010106	protein_coding
ENSECAG00000017025	86.1443316	1.279894124	0.327999229	3.902125406	9.54E-05	0.011818071	ATRN	ENSECAG00000017025	protein_coding
ENSECAG00000013530	204.2504778	-0.90881827	0.234906045	-3.868858593	0.000109346	0.013396774	SLC35F4	ENSECAG00000013530	protein_coding
ENSECAG00000009211	19.42100303	2.403040865	0.62235388	3.861212956	0.000112826	0.01366599	ANGPT4	ENSECAG00000009211	protein_coding
ENSECAG00000019333	283.2469547	-0.68822792	0.178934694	-3.846251971	0.000119938	0.014364311	ARL4A	ENSECAG00000019333	protein_coding
ENSECAG00000008176	1023.594869	-0.634621282	0.165867161	-3.826081529	0.000130199	0.015198164	GALT	ENSECAG00000008176	protein_coding
ENSECAG00000024653	768.4415846	-0.672965526	0.175916545	-3.825481722	0.000130517	0.015198164	GGNBP2	ENSECAG00000024653	protein_coding
ENSECAG00000009563	439.8353549	-0.880783682	0.230744215	-3.817143075	0.000135006	0.015198164	ARF2	ENSECAG00000009563	protein_coding
ENSECAG00000012309	628.8776784	-0.645909549	0.169309514	-3.814963094	0.000136203	0.015198164	SFXN4	ENSECAG00000012309	protein_coding
ENSECAG00000015011	128.5017868	0.933498887	0.244739889	3.814249042	0.000136598	0.015198164	SEL1L	ENSECAG00000015011	protein_coding
ENSECAG00000015739	884.149778	-0.655948789	0.172111118	-3.811193591	0.000138297	0.015198164	TOPBP1	ENSECAG00000015739	protein_coding
ENSECAG00000016973	256.7928084	0.879196046	0.230738766	3.810352556	0.000138769	0.015198164	FILIP1L	ENSECAG00000016973	protein_coding
ENSECAG00000013629	501.7901438	0.866191019	0.227486165	3.807664611	0.000140285	0.015198164	ADD3	ENSECAG00000013629	protein_coding
ENSECAG00000030452	124.81036	0.893739095	0.23475284	3.807149235	0.000140578	0.015198164	CD248	ENSECAG00000030452	protein_coding
ENSECAG00000007182	64.77216139	-1.333302597	0.350495378	-3.804051869	0.000142348	0.015198164	ORC6	ENSECAG00000007182	protein_coding
ENSECAG00000005547	200.5830167	-0.898901599	0.236326667	-3.803640146	0.000142585	0.015198164	CDT1	ENSECAG00000005547	protein_coding
ENSECAG00000015360	256.278753	-0.767809347	0.202423541	-3.793083264	0.000148788	0.015702315	IFT122	ENSECAG00000015360	protein_coding
ENSECAG00000000480	338.9433684	0.929639051	0.245316566	3.789548611	0.000150921	0.015771273	ABI3BP	ENSECAG00000000480	protein_coding
ENSECAG00000018711	856.1947365	-0.835207201	0.220875796	-3.781343248	0.000155984	0.015992241	NAT14	ENSECAG00000018711	protein_coding
ENSECAG00000009462	424.8323162	0.866595072	0.229231899	3.780429664	0.000156558	0.015992241	COL14A1	ENSECAG00000009462	protein_coding
ENSECAG00000012957	79.55027712	-1.795083035	0.475030747	-3.778877574	0.000157537	0.015992241	RHAG	ENSECAG00000012957	protein_coding
ENSECAG00000012900	316.6025916	1.417165067	0.376453123	3.764519357	0.00016687	0.016779855	MSN	ENSECAG00000012900	protein_coding
ENSECAG00000017922	64.20662495	1.916015129	0.509331373	3.761824285	0.000168679	0.01680322	ADAM19	ENSECAG00000017922	protein_coding
ENSECAG00000019423	155.9845737	0.821727599	0.218661219	3.757994235	0.000171281	0.016814552	FNDC3B	ENSECAG00000019423	protein_coding
ENSECAG00000013979	90.43129558	0.985151709	0.262274062	3.756191911	0.000172518	0.016814552	BICC1	ENSECAG00000013979	protein_coding
ENSECAG00000010454	834.2084991	1.177888996	0.313805974	3.753558227	0.000174342	0.016814552	MYOC	ENSECAG00000010454	protein_coding
ENSECAG00000007220	68.59045944	1.603496892	0.427317954	3.752467866	0.000175102	0.016814552	HEYL	ENSECAG00000007220	protein_coding
ENSECAG00000021890	22.6965183	2.495310257	0.665615598	3.748875874	0.000177629	0.016904885	LHFPL2	ENSECAG00000021890	protein_coding
ENSECAG00000008294	130.5773122	-0.839579294	0.22415679	-3.745500161	0.000180035	0.016982214	WRAP53	ENSECAG00000008294	protein_coding
ENSECAG00000003748	122.8048105	-0.917940879	0.245254066	-3.742816147	0.000181969	0.017014136	PYROXD2	ENSECAG00000003748	protein_coding
ENSECAG00000013009	157.7214743	0.995239067	0.266330019	3.736864033	0.00018633	0.017220798	KIF26B	ENSECAG00000013009	protein_coding
ENSECAG00000024349	167.720574	1.096267846	0.293642021	3.733347977	0.000188951	0.017220798	MBNL1	ENSECAG00000024349	protein_coding
ENSECAG00000024246	287.2556415	0.60008149	0.160739798	3.733247762	0.000189026	0.017220798	GIGYF2	ENSECAG00000024246	protein_coding
ENSECAG00000006455	402.631281	-0.659594312	0.176995262	-3.726621302	0.000194064	0.01738222	CYP51A1	ENSECAG00000006455	protein_coding
ENSECAG00000009917	1383.160068	-0.736744445	0.197704943	-3.726484701	0.000194169	0.01738222	TRPT1	ENSECAG00000009917	protein_coding
ENSECAG00000019916	183.9718656	0.885371757	0.237920926	3.721285777	0.000198211	0.01738222	BPTF	ENSECAG00000019916	protein_coding
ENSECAG00000012166	2179.791038	0.89537364	0.240623187	3.721061346	0.000198387	0.01738222	LRP1	ENSECAG00000012166	protein_coding
ENSECAG00000039147	1906.046761	-0.433799315	0.116692553	-3.717455002	0.00020124	0.01738222	WDR82	ENSECAG00000039147	protein_coding
ENSECAG00000023628	335.6207573	-1.081753937	0.291044836	-3.716794813	0.000201766	0.01738222	CAMK1	ENSECAG00000023628	protein_coding
ENSECAG00000022321	88.67123737	1.21033261	0.325687871	3.71623483	0.000202214	0.01738222	PEAK1	ENSECAG00000022321	protein_coding
ENSECAG00000018714	17699.4927	0.732976917	0.197780403	3.706013873	0.000210547	0.017824215	GSN	ENSECAG00000018714	protein_coding
ENSECAG00000009758	254.5437203	-0.696285371	0.187950334	-3.704624283	0.000211704	0.017824215	CCDC115	ENSECAG00000009758	protein_coding
ENSECAG00000016750	6646.192235	-0.438181397	0.11830508	-3.703825709	0.000212372	0.017824215	DMPK	ENSECAG00000016750	protein_coding
ENSECAG00000003550	57.35007344	-1.086389068	0.295054879	-3.681989849	0.000231421	0.019067242	SAPCD1	ENSECAG00000003550	protein_coding
ENSECAG00000018338	27.48565953	1.999114827	0.543005112	3.681576441	0.000231796	0.019067242	KIRREL1	ENSECAG00000018338	protein_coding
ENSECAG00000014305	342.8199013	-0.755298543	0.205202362	-3.680749743	0.000232549	0.019067242	CACNA2D3	ENSECAG00000014305	protein_coding
ENSECAG00000004461	80.97419714	-0.94813894	0.258267993	-3.671143789	0.000241467	0.019581982	TIGD7	ENSECAG00000004461	protein_coding
ENSECAG00000027672	255282.7631	1.174730205	0.320085456	3.670051799	0.000242501	0.019581982	MT-CO3	ENSECAG00000027672	protein_coding
ENSECAG00000016742	878.5083552	-0.716049727	0.195261944	-3.667123822	0.000245294	0.019658564	TJP2	ENSECAG00000016742	protein_coding
ENSECAG00000008587	426.4706442	-0.636203445	0.174138125	-3.653441458	0.000258749	0.020582116	SETD6	ENSECAG00000008587	protein_coding
ENSECAG00000005833	1269.707073	-0.530335577	0.145363977	-3.64832875	0.000263952	0.020722841	PTPRK	ENSECAG00000005833	protein_coding
ENSECAG00000017489	633.9043433	-0.635163451	0.174170932	-3.646782183	0.000265545	0.020722841	METTL23	ENSECAG00000017489	protein_coding
ENSECAG00000012024	484.1578943	-0.568197343	0.155841144	-3.646003421	0.00026635	0.020722841	TBC1D8	ENSECAG00000012024	protein_coding
ENSECAG00000031980	1788.355209	-0.532188355	0.146042545	-3.644063816	0.000268367	0.020728421	BTG1	ENSECAG00000031980	protein_coding
ENSECAG00000019910	287.116381	-1.055820816	0.290059102	-3.640019592	0.000272617	0.020905236	PDLIM2	ENSECAG00000019910	protein_coding
ENSECAG00000012977	118.5674821	0.855280693	0.235150491	3.637163112	0.000275657	0.020987371	AEBP2	ENSECAG00000012977	protein_coding
ENSECAG00000022880	121.697417	0.838230718	0.23062891	3.634543113	0.000278474	0.021051426	HIP1	ENSECAG00000022880	protein_coding
ENSECAG00000009337	481.4901395	0.850124091	0.23450625	3.625166022	0.000288776	0.021676493	TSPAN9	ENSECAG00000009337	protein_coding
ENSECAG00000008381	126.2078243	1.387001016	0.382803263	3.623273757	0.000290898	0.021683064	NR2F2	ENSECAG00000008381	protein_coding
ENSECAG00000009540	780.5868893	-0.520259008	0.143845319	-3.61679484	0.000298274	0.021916655	PPP3CC	ENSECAG00000009540	protein_coding
ENSECAG00000004534	564.7298733	-0.99144178	0.274291304	-3.614557827	0.000300861	0.021916655	CCDC136	ENSECAG00000004534	protein_coding
ENSECAG00000007050	84.83012676	1.124639038	0.311231715	3.613510392	0.000302079	0.021916655	WDR7	ENSECAG00000007050	protein_coding
ENSECAG00000021930	195.5829095	0.829835458	0.22965765	3.613358661	0.000302256	0.021916655	PUM2	ENSECAG00000021930	protein_coding
ENSECAG00000016019	69.2956689	-1.120272181	0.310646449	-3.606261025	0.000310641	0.022304855	ST6GALNAC2	ENSECAG00000016019	protein_coding
ENSECAG00000018670	653.5923265	0.968771177	0.268707664	3.605297906	0.000311795	0.022304855	ALCAM	ENSECAG00000018670	protein_coding
ENSECAG00000016234	152.4645663	1.006731552	0.279921599	3.596476852	0.000322556	0.022920849	ANGPTL2	ENSECAG00000016234	protein_coding
ENSECAG00000023253	106.093104	1.201549519	0.334831207	3.588523095	0.000332557	0.023332946	IARS1	ENSECAG00000023253	protein_coding
ENSECAG00000013935	414.9618539	-0.962053282	0.268153524	-3.587695843	0.000333613	0.023332946	MTUS2	ENSECAG00000013935	protein_coding
ENSECAG00000022968	79.2677772	1.227970406	0.342496636	3.585350265	0.000336626	0.023332946	STIM1	ENSECAG00000022968	protein_coding
ENSECAG00000012692	503.2656476	-0.800348199	0.223250764	-3.584974059	0.000337112	0.023332946	FAM81A	ENSECAG00000012692	protein_coding
ENSECAG00000021627	1943.987376	-0.558244879	0.156002969	-3.578424715	0.000345671	0.023771042	SLC16A1	ENSECAG00000021627	protein_coding
ENSECAG00000008777	80.9013688	1.459075846	0.408542772	3.57141515	0.000355058	0.024149639	MAP1B	ENSECAG00000008777	protein_coding
ENSECAG00000023066	111.7860872	0.911135808	0.255153235	3.570935743	0.000355708	0.024149639	CD109	ENSECAG00000023066	protein_coding
ENSECAG00000023405	83.90965531	0.929766686	0.260564213	3.568282362	0.000359329	0.024204858	LOXL1	ENSECAG00000023405	protein_coding
ENSECAG00000018178	149.749559	1.299812148	0.364397157	3.567020552	0.000361063	0.024204858	EPDR1	ENSECAG00000018178	protein_coding
ENSECAG00000022279	741.7933694	0.93661326	0.263336415	3.556717598	0.000375517	0.024771153	SERPINF1	ENSECAG00000022279	protein_coding
ENSECAG00000009746	126.4929702	-0.822503361	0.231314776	-3.555775272	0.000376866	0.024771153	UBXN11	ENSECAG00000009746	protein_coding
ENSECAG00000021543	200.1356964	1.460268916	0.410837679	3.554369503	0.000378886	0.024771153	CDKN1A	ENSECAG00000021543	protein_coding
ENSECAG00000009528	95.35045942	-1.375261507	0.387044878	-3.553235263	0.000380524	0.024771153	CDH3	ENSECAG00000009528	protein_coding
ENSECAG00000015262	1336.518257	-0.544234844	0.153184062	-3.552816373	0.00038113	0.024771153	FOXO4	ENSECAG00000015262	protein_coding
ENSECAG00000015468	833.5577117	-0.553267321	0.155843252	-3.550152556	0.000385008	0.024871515	MGAT4A	ENSECAG00000015468	protein_coding
ENSECAG00000025065	111.2022445	1.448418218	0.408263993	3.547749106	0.000388538	0.024948362	COL12A1	ENSECAG00000025065	protein_coding
ENSECAG00000007047	54.72206303	1.833566849	0.517279447	3.544635032	0.000393157	0.025093779	ASPN	ENSECAG00000007047	protein_coding
ENSECAG00000021686	190.7847012	0.714020163	0.201796717	3.538314071	0.000402691	0.025298306	SUPT16H	ENSECAG00000021686	protein_coding
ENSECAG00000018392	211.5279462	-0.760533363	0.21495149	-3.538162784	0.000402922	0.025298306	KPTN	ENSECAG00000018392	protein_coding
ENSECAG00000001688	576.3883087	0.753190309	0.212898178	3.537795941	0.000403482	0.025298306	PCSK6	ENSECAG00000001688	protein_coding
ENSECAG00000010836	150.2062056	0.893086348	0.252742282	3.533585046	0.000409964	0.025554433	ZBTB38	ENSECAG00000010836	protein_coding
ENSECAG00000012823	58.66513188	-1.411426643	0.401107209	-3.518826415	0.00043346	0.026861933	GRB7	ENSECAG00000012823	protein_coding
ENSECAG00000017015	424.4736235	1.198938113	0.341155394	3.514346058	0.000440838	0.027161233	MYH11	ENSECAG00000017015	protein_coding
ENSECAG00000024661	346.834629	-0.639393284	0.182351211	-3.506383532	0.00045424	0.027826127	ILKAP	ENSECAG00000024661	protein_coding
ENSECAG00000019381	325.6076135	0.795823457	0.227374157	3.500061159	0.000465151	0.028331709	MEGF8	ENSECAG00000019381	protein_coding
ENSECAG00000004135	30.89594635	1.409213394	0.402899962	3.497675667	0.000469332	0.02842389	AMPH	ENSECAG00000004135	protein_coding
ENSECAG00000019538	111.3167372	-1.075245689	0.30808702	-3.490071368	0.000482892	0.028954711	FUZ	ENSECAG00000019538	protein_coding
ENSECAG00000022392	340.0381384	-0.831127755	0.238164687	-3.489718674	0.000483529	0.028954711	LCAT	ENSECAG00000022392	protein_coding
ENSECAG00000005360	1207.678663	-0.534451347	0.153281146	-3.486738979	0.000488948	0.029115643	MITF	ENSECAG00000005360	protein_coding
ENSECAG00000025040	733.0949369	-0.647363383	0.185893002	-3.482451602	0.000496845	0.029421506	ZCCHC17	ENSECAG00000025040	protein_coding
ENSECAG00000023495	1651.592651	-0.447352865	0.128730622	-3.475108389	0.000510647	0.030071747	NKX2-5	ENSECAG00000023495	protein_coding
ENSECAG00000020281	123.5659476	1.138785404	0.328089203	3.470962754	0.000518596	0.030251305	PAK2	ENSECAG00000020281	protein_coding
ENSECAG00000023404	149.8719439	-0.691464325	0.199237044	-3.470561054	0.000519372	0.030251305	LRRC75B	ENSECAG00000023404	protein_coding
ENSECAG00000009744	69.63825451	-2.314752215	0.667461102	-3.467995676	0.000524356	0.030375585	IRF7	ENSECAG00000009744	protein_coding
ENSECAG00000003398	269.9499095	0.945978798	0.273401395	3.46003647	0.000540102	0.03097185	MARCKS	ENSECAG00000003398	protein_coding
ENSECAG00000008744	72.55879321	1.070490036	0.309592627	3.457737495	0.000544732	0.03097185	UHMK1	ENSECAG00000008744	protein_coding
ENSECAG00000012961	4424.981527	1.04616574	0.302574073	3.457552493	0.000545106	0.03097185	HSPG2	ENSECAG00000012961	protein_coding
ENSECAG00000009074	59.58025814	1.088430224	0.314850294	3.456976994	0.000546271	0.03097185	AUTS2	ENSECAG00000009074	protein_coding
ENSECAG00000002142	1169.694897	-0.501954891	0.145529813	-3.449155068	0.000562344	0.031555359	TRIP6	ENSECAG00000002142	protein_coding
ENSECAG00000010126	123.3914773	0.953712295	0.276583974	3.448183503	0.00056437	0.031555359	ACSL6	ENSECAG00000010126	protein_coding
ENSECAG00000014577	49.31387291	-1.611615434	0.467530529	-3.447080636	0.000566679	0.031555359	ADAM28	ENSECAG00000014577	protein_coding
ENSECAG00000027679	1874.923103	1.390311746	0.403426349	3.446259145	0.000568405	0.031555359	MT-ATP8	ENSECAG00000027679	protein_coding
ENSECAG00000007571	257.6645081	1.217463127	0.353505701	3.443970276	0.000573239	0.031658816	PLAT	ENSECAG00000007571	protein_coding
ENSECAG00000016246	130.6858929	1.113752535	0.323737734	3.440292614	0.000581086	0.031926758	ASAP1	ENSECAG00000016246	protein_coding
ENSECAG00000034866	31.18725797	-1.562361147	0.454962766	-3.434041779	0.000594653	0.032389975	GATA5	ENSECAG00000034866	protein_coding
ENSECAG00000020244	609.2319873	0.858682165	0.25008123	3.433613007	0.000595594	0.032389975	ZBTB47	ENSECAG00000020244	protein_coding
ENSECAG00000015369	307.537146	0.867790928	0.252853671	3.431988649	0.000599173	0.032419194	NID2	ENSECAG00000015369	protein_coding
ENSECAG00000013247	115.0228752	1.014230015	0.296739184	3.41791738	0.000631023	0.033970049	PER2	ENSECAG00000013247	protein_coding
ENSECAG00000014947	236.1040785	-0.838134616	0.245417794	-3.415133851	0.000637507	0.034146656	OPN3	ENSECAG00000014947	protein_coding
ENSECAG00000007878	222.5236147	-0.83810274	0.245822742	-3.409378368	0.000651111	0.034576385	FRMD3	ENSECAG00000007878	protein_coding
ENSECAG00000008229	39.80256062	-1.274015376	0.373721262	-3.408998911	0.000652017	0.034576385	C20H6orf52	ENSECAG00000008229	protein_coding
ENSECAG00000019094	256.4193413	-0.910599213	0.267415963	-3.405178969	0.000661207	0.034890129	PLA2G2C	ENSECAG00000019094	protein_coding
ENSECAG00000025101	166.1385713	1.02166177	0.300239252	3.402825457	0.000666929	0.035018686	NELL2	ENSECAG00000025101	protein_coding
ENSECAG00000003138	88.87315573	-1.037118231	0.305063383	-3.399681142	0.000674645	0.035026847	ZNF581	ENSECAG00000003138	protein_coding
ENSECAG00000017715	64.13803845	1.521495321	0.44770853	3.398405924	0.000677798	0.035026847	CSF1	ENSECAG00000017715	protein_coding
ENSECAG00000040154	1543.570178	-0.710316113	0.209084606	-3.397266433	0.000680627	0.035026847	ELN	ENSECAG00000040154	protein_coding
ENSECAG00000008499	326.0430815	0.976173519	0.287553443	3.394755102	0.0006869	0.035026847	COL5A2	ENSECAG00000008499	protein_coding
ENSECAG00000023281	142.4539009	-0.704528474	0.207593633	-3.393786516	0.000689334	0.035026847	CFAP251	ENSECAG00000023281	protein_coding
ENSECAG00000018186	418.8775702	-0.608763486	0.179382367	-3.393664025	0.000689642	0.035026847	TADA3	ENSECAG00000018186	protein_coding
ENSECAG00000009110	45.81214912	1.130038341	0.333002063	3.39348751	0.000690087	0.035026847	GPALPP1	ENSECAG00000009110	protein_coding
ENSECAG00000020082	202.8460835	-2.529688766	0.746705459	-3.387800014	0.000704556	0.035326446	KCNN2	ENSECAG00000020082	protein_coding
ENSECAG00000024314	638.4007761	-0.664032197	0.196011609	-3.387718717	0.000704765	0.035326446	TLE2	ENSECAG00000024314	protein_coding
ENSECAG00000015830	1079.219304	0.732979359	0.2163927	3.387264722	0.000705932	0.035326446	CLUH	ENSECAG00000015830	protein_coding
ENSECAG00000020592	2739.091563	-0.4832837	0.142875957	-3.382540417	0.000718187	0.035347039	JUP	ENSECAG00000020592	protein_coding
ENSECAG00000010447	1284.880765	0.90937334	0.26902956	3.380198595	0.000724335	0.035347039	EFEMP1	ENSECAG00000010447	protein_coding
ENSECAG00000000166	343.5959898	0.878481844	0.259975959	3.379088769	0.000727265	0.035347039	SPHKAP	ENSECAG00000000166	protein_coding
ENSECAG00000012406	636.3547135	-0.611304389	0.18092919	-3.378694111	0.00072831	0.035347039	PRMT2	ENSECAG00000012406	protein_coding
ENSECAG00000008888	215.8493587	-0.961755738	0.284685636	-3.378307914	0.000729334	0.035347039	PTH1R	ENSECAG00000008888	protein_coding
ENSECAG00000019660	29.21985992	1.777036079	0.526061586	3.37800008	0.000730151	0.035347039	TRIB1	ENSECAG00000019660	protein_coding
ENSECAG00000039436	85.58722479	-0.776648809	0.23000896	-3.376602412	0.00073387	0.035347039	IGIP	ENSECAG00000039436	protein_coding
ENSECAG00000011896	85.08081903	1.210519179	0.358507394	3.376552893	0.000734003	0.035347039	FBXL17	ENSECAG00000011896	protein_coding
ENSECAG00000023325	34.39617782	2.616420282	0.775066974	3.375734446	0.000736189	0.035347039	TBX15	ENSECAG00000023325	protein_coding
ENSECAG00000015514	2415.630396	0.89332039	0.265349051	3.36658596	0.000761049	0.035896139	PLEC	ENSECAG00000015514	protein_coding
ENSECAG00000019867	27.79546232	1.580917532	0.469627963	3.366318991	0.000761786	0.035896139	DAPK1	ENSECAG00000019867	protein_coding
ENSECAG00000020835	282.8481147	-0.715162793	0.212459758	-3.366109424	0.000762365	0.035896139	ADAMTS20	ENSECAG00000020835	protein_coding
ENSECAG00000027691	711.4733289	3.050226231	0.906341857	3.365425758	0.000764256	0.035896139	MT-ND4L	ENSECAG00000027691	protein_coding
ENSECAG00000015326	330.1186724	-0.792608809	0.235582883	-3.364458392	0.00076694	0.035896139	RFC5	ENSECAG00000015326	protein_coding
ENSECAG00000013885	243.6714159	-0.749910297	0.222913071	-3.364137834	0.000767832	0.035896139	TEX264	ENSECAG00000013885	protein_coding
ENSECAG00000014459	59.77670943	1.070196906	0.319224774	3.352487003	0.00080089	0.037278108	ARL13B	ENSECAG00000014459	protein_coding
ENSECAG00000010293	55.19443662	1.135847511	0.33903241	3.350262331	0.000807351	0.037415435	RIPK1	ENSECAG00000010293	protein_coding
ENSECAG00000020413	8615.836384	0.953313121	0.284834922	3.346896911	0.000817216	0.037708679	DCN	ENSECAG00000020413	protein_coding
ENSECAG00000008285	548.9278985	-0.625185408	0.186880829	-3.345369406	0.00082173	0.037753556	PSEN2	ENSECAG00000008285	protein_coding
ENSECAG00000020785	314.6853934	-0.621413047	0.186119232	-3.338790078	0.000841441	0.038493229	SLC25A38	ENSECAG00000020785	protein_coding
ENSECAG00000016521	290.8556047	1.243393052	0.373084491	3.332738515	0.000859957	0.039172155	PTGIS	ENSECAG00000016521	protein_coding
ENSECAG00000024793	438.1204788	1.020399276	0.306308197	3.331282957	0.000864467	0.039210008	PDGFRB	ENSECAG00000024793	protein_coding
ENSECAG00000023197	541.1470759	-0.584314939	0.175478556	-3.329836722	0.000868969	0.039247217	ARL6IP4	ENSECAG00000023197	protein_coding
ENSECAG00000023477	678.2752275	-0.601876907	0.180906003	-3.327014567	0.000877818	0.039256765	STN1	ENSECAG00000023477	protein_coding
ENSECAG00000011702	248.9605773	0.611924191	0.183957167	3.326449315	0.0008796	0.039256765	GATD1	ENSECAG00000011702	protein_coding
ENSECAG00000009258	84.25462816	1.019016422	0.306393295	3.325844393	0.000881511	0.039256765	DAAM1	ENSECAG00000009258	protein_coding
ENSECAG00000012307	228.0916955	-0.88794858	0.267045294	-3.325086042	0.000883913	0.039256765	PIH1D2	ENSECAG00000012307	protein_coding
ENSECAG00000022440	226.3143526	1.384401968	0.416970336	3.320144979	0.000899707	0.03956872	HCFC1	ENSECAG00000022440	protein_coding
ENSECAG00000013924	141.1082719	1.540622272	0.464053072	3.319926893	0.00090041	0.03956872	SERPIND1	ENSECAG00000013924	protein_coding
ENSECAG00000015474	204.8005445	0.782174237	0.235636404	3.319411708	0.000902073	0.03956872	CLASP2	ENSECAG00000015474	protein_coding
ENSECAG00000010385	28.96858554	1.661747581	0.500995308	3.316892505	0.000910246	0.039763588	MET	ENSECAG00000010385	protein_coding
ENSECAG00000009834	312.104853	-0.638440373	0.192663688	-3.313755586	0.000920519	0.039828442	SERINC4	ENSECAG00000009834	protein_coding
ENSECAG00000022378	239.9486506	0.842871829	0.254402319	3.313145228	0.000922531	0.039828442	IGSF3	ENSECAG00000022378	protein_coding
ENSECAG00000006989	3392.11507	-0.487371727	0.147107953	-3.313020933	0.000922941	0.039828442	SELENOW	ENSECAG00000006989	protein_coding
ENSECAG00000004844	64.47877834	1.162490204	0.351235831	3.309714159	0.000933913	0.040139426	SGSH	ENSECAG00000004844	protein_coding
ENSECAG00000008454	1556.93414	-0.758237308	0.229418904	-3.305034128	0.000949648	0.040651815	PFDN5	ENSECAG00000008454	protein_coding
ENSECAG00000024705	18.19652165	2.294345008	0.69469202	3.302679376	0.000957658	0.040830713	MAFB	ENSECAG00000024705	protein_coding
ENSECAG00000001267	189.8357916	-0.858016435	0.259924369	-3.301023443	0.000963328	0.040908831	TMEM45B	ENSECAG00000001267	protein_coding
ENSECAG00000002145	132.2406577	1.126131349	0.341307443	3.299463201	0.000968699	0.040971855	NUAK1	ENSECAG00000002145	protein_coding
ENSECAG00000008859	1705.212158	0.757275134	0.229686776	3.296990565	0.000977268	0.040971855	FBLN2	ENSECAG00000008859	protein_coding
ENSECAG00000008447	38.88512522	1.449591255	0.439686783	3.296872479	0.000977679	0.040971855	VOPP1	ENSECAG00000008447	protein_coding
ENSECAG00000004055	60.0413359	1.615084055	0.489990695	3.296152503	0.000980188	0.040971855	F2R	ENSECAG00000004055	protein_coding
ENSECAG00000009688	341.6145085	-0.486473191	0.147754676	-3.292438542	0.000993226	0.041354673	DDX41	ENSECAG00000009688	protein_coding
ENSECAG00000016699	683.4993475	-0.585864038	0.178097332	-3.289572231	0.001003398	0.041420179	MSL3	ENSECAG00000016699	protein_coding
ENSECAG00000020454	277.1906611	-0.557505869	0.169481859	-3.289472229	0.001003755	0.041420179	KLHDC8B	ENSECAG00000020454	protein_coding
ENSECAG00000021378	146.5357728	-0.711079548	0.21621802	-3.288715475	0.001006457	0.041420179	SH2D2A	ENSECAG00000021378	protein_coding
ENSECAG00000018194	1200.747348	-0.513356951	0.1561776	-3.287007553	0.001012581	0.041511934	ARGLU1	ENSECAG00000018194	protein_coding
ENSECAG00000016653	4403.983384	-0.577499294	0.176052606	-3.28026553	0.001037094	0.042261623	EEF1B2	ENSECAG00000016653	protein_coding
ENSECAG00000009990	755.7002493	0.720317825	0.219622316	3.279802514	0.001038798	0.042261623	HTRA1	ENSECAG00000009990	protein_coding
ENSECAG00000015144	63.78040994	1.263056473	0.385374821	3.277475342	0.001047399	0.042449519	CADM1	ENSECAG00000015144	protein_coding
ENSECAG00000022893	32.14208744	1.39980767	0.427504228	3.274371524	0.001058973	0.042756027	MAN2A1	ENSECAG00000022893	protein_coding
ENSECAG00000018811	116.8936471	0.883920557	0.270553523	3.267082042	0.001086622	0.043706801	ARL6IP1	ENSECAG00000018811	protein_coding
ENSECAG00000022162	658.6827279	0.713126645	0.218419997	3.264932954	0.0010949	0.043874203	TBC1D1	ENSECAG00000022162	protein_coding
ENSECAG00000016564	18.83152106	-2.438390639	0.747934956	-3.260164029	0.001113478	0.044451542	RPRML	ENSECAG00000016564	protein_coding
ENSECAG00000023022	86.28594126	1.046900914	0.321533187	3.255965342	0.001130075	0.044945799	CDH19	ENSECAG00000023022	protein_coding
ENSECAG00000023101	129.9795448	1.323487275	0.406811796	3.253315877	0.001140666	0.045198368	TP53I11	ENSECAG00000023101	protein_coding
ENSECAG00000007021	50.57501448	1.411558219	0.434181821	3.251076275	0.00114969	0.04523431	SH2B3	ENSECAG00000007021	protein_coding
ENSECAG00000012380	2904.974169	-0.694009609	0.213476743	-3.250984619	0.001150061	0.04523431	RABGAP1L	ENSECAG00000012380	protein_coding
ENSECAG00000024429	229.0842798	-0.80946576	0.249166188	-3.248698248	0.001159344	0.045431789	IRF9	ENSECAG00000024429	protein_coding
ENSECAG00000020052	151.5854925	1.301439187	0.400867876	3.246553953	0.001168113	0.045607755	TNS3	ENSECAG00000020052	protein_coding
ENSECAG00000009250	637.8816328	-0.760794438	0.234603453	-3.242895314	0.001183217	0.04602886	RAMP1	ENSECAG00000009250	protein_coding
ENSECAG00000006844	394.3311727	0.925819304	0.285727095	3.240222303	0.001194365	0.046293605	CALD1	ENSECAG00000006844	protein_coding
ENSECAG00000019838	1382.57365	0.928032569	0.286648735	3.237525432	0.001205712	0.04656407	COL4A1	ENSECAG00000019838	protein_coding
ENSECAG00000005329	270.2804178	-0.701887477	0.216923801	-3.235640691	0.001213701	0.046621778	OVCA2	ENSECAG00000005329	protein_coding
ENSECAG00000011720	408.3063068	-0.770279684	0.23812409	-3.234782681	0.001217353	0.046621778	METTL7B	ENSECAG00000011720	protein_coding
ENSECAG00000018404	2355.640063	-0.850856205	0.263100006	-3.233964981	0.001220844	0.046621778	DHRS7C	ENSECAG00000018404	protein_coding
ENSECAG00000011120	1468.920114	-0.568665088	0.175920134	-3.232518505	0.001227042	0.046621778	THRA	ENSECAG00000011120	protein_coding
ENSECAG00000024888	68.0660216	-0.966286854	0.298970706	-3.232045261	0.001229076	0.046621778	CCL5	ENSECAG00000024888	protein_coding
ENSECAG00000000066	1759.455516	-0.43769009	0.135510901	-3.229925316	0.001238226	0.046740378	NAP1L1	ENSECAG00000000066	protein_coding
ENSECAG00000009302	40.90906697	-1.431685326	0.443450156	-3.228514651	0.001244349	0.046740378	ODAD1	ENSECAG00000009302	protein_coding
ENSECAG00000000685	6712.913786	-0.579189702	0.179411076	-3.228282856	0.001245358	0.046740378	B2M	ENSECAG00000000685	protein_coding
ENSECAG00000011144	275.8233566	-0.718633697	0.2227399	-3.226335721	0.001253862	0.046864347	PUS7	ENSECAG00000011144	protein_coding
ENSECAG00000017886	341.1180742	-0.574631229	0.178151672	-3.225516902	0.001257454	0.046864347	ZC3HC1	ENSECAG00000017886	protein_coding
ENSECAG00000039659	334.0011699	-0.743922299	0.23081178	-3.223069032	0.00126825	0.047102004	FAM136A	ENSECAG00000039659	protein_coding
ENSECAG00000010145	891.0764862	0.618650245	0.192070544	3.220953253	0.00127765	0.047286354	LPL	ENSECAG00000010145	protein_coding
ENSECAG00000031061	776.5030611	-0.730099822	0.226835363	-3.218633164	0.001288031	0.047453602	CCDC85B	ENSECAG00000031061	protein_coding
ENSECAG00000012918	65.18103138	1.116945475	0.347097726	3.217956768	0.001291073	0.047453602	ZNF704	ENSECAG00000012918	protein_coding
ENSECAG00000018455	1265.470382	0.733679469	0.228355604	3.212881381	0.001314106	0.048134194	FBN1	ENSECAG00000018455	protein_coding
ENSECAG00000024845	2463.603892	0.886959685	0.276503846	3.207766176	0.001337702	0.048694362	PI16	ENSECAG00000024845	protein_coding
ENSECAG00000021291	39.12093042	2.085787027	0.650407675	3.206891779	0.001341775	0.048694362	TMOD3	ENSECAG00000021291	protein_coding
ENSECAG00000009027	95.56565321	-0.840255819	0.26203892	-3.206606944	0.001343104	0.048694362	METTL27	ENSECAG00000009027	protein_coding
ENSECAG00000017083	261.0152552	-0.781920192	0.244005054	-3.204524582	0.001352857	0.048881718	GPRC5C	ENSECAG00000017083	protein_coding
ENSECAG00000009101	38.14862506	1.244594058	0.388751756	3.20151366	0.001367076	0.049228589	IRAG1	ENSECAG00000009101	protein_coding
ENSECAG00000018569	228.7606195	0.840118467	0.262697719	3.198042488	0.001383639	0.049657264	LETM1	ENSECAG00000018569	protein_coding
ENSECAG00000019753	256.9566946	-0.697259462	0.218248173	-3.194800918	0.001399273	0.049759603	A4GALT	ENSECAG00000019753	protein_coding
ENSECAG00000018362	105.9671165	-0.707142946	0.221359834	-3.194540452	0.001400537	0.049759603	TIGD2	ENSECAG00000018362	protein_coding
ENSECAG00000023300	118.4354869	0.727583563	0.227823892	3.193622741	0.001404996	0.049759603	TMF1	ENSECAG00000023300	protein_coding
ENSECAG00000005770	222.8683332	0.556274781	0.174218079	3.192979643	0.001408129	0.049759603	BNIP3L	ENSECAG00000005770	protein_coding
ENSECAG00000009872	182.4488696	0.935687098	0.293077163	3.192630532	0.001409832	0.049759603	ROCK2	ENSECAG00000009872	protein_coding
ENSECAG00000020489	127.7299141	-1.105507827	0.346451078	-3.190949305	0.001418062	0.04988488	SLITRK2	ENSECAG00000020489	protein_coding
ENSECAG00000017457	73.33129705	-1.190609281	0.3734377	-3.188240719	0.001431413	0.050188925	CYTIP	ENSECAG00000017457	protein_coding
ENSECAG00000011236	1359.757058	-0.405207372	0.127225728	-3.184948351	0.001447798	0.050596996	PPA2	ENSECAG00000011236	protein_coding
ENSECAG00000023410	37.22699183	1.206341437	0.379328803	3.180199942	0.001471735	0.051024297	UBN2	ENSECAG00000023410	protein_coding
ENSECAG00000008387	1828.50706	-0.541411658	0.170255472	-3.179995631	0.001472773	0.051024297	TSC22D4	ENSECAG00000008387	protein_coding
ENSECAG00000015153	44.33880072	1.737858524	0.546551681	3.179678307	0.001474386	0.051024297	PCDH1	ENSECAG00000015153	protein_coding
ENSECAG00000019193	186.6398082	2.716613977	0.854872546	3.177800002	0.001483971	0.051189788	NCAM1	ENSECAG00000019193	protein_coding
ENSECAG00000010835	144.5117581	-0.884977452	0.278600766	-3.176507606	0.001490599	0.051252557	CDPF1	ENSECAG00000010835	protein_coding
ENSECAG00000018105	168.5780354	-0.903893313	0.284918362	-3.172464232	0.001511512	0.051700245	IL4I1	ENSECAG00000018105	protein_coding
ENSECAG00000006784	210.8364577	0.610560381	0.192523043	3.171362608	0.001517256	0.051700245	ABCC1	ENSECAG00000006784	protein_coding
ENSECAG00000012724	383.9471844	-0.612161743	0.193056561	-3.17089323	0.00151971	0.051700245	MAP3K4	ENSECAG00000012724	protein_coding
ENSECAG00000023983	144.4963294	-0.707670292	0.22322146	-3.170261009	0.001523021	0.051700245	DNASE1L2	ENSECAG00000023983	protein_coding
ENSECAG00000001845	96.78951085	0.781707508	0.246722547	3.168366732	0.00153298	0.051757729	P2RY1	ENSECAG00000001845	protein_coding
ENSECAG00000023225	302.2215531	-0.74534327	0.235271287	-3.168016285	0.001534829	0.051757729	PHF5A	ENSECAG00000023225	protein_coding
ENSECAG00000020716	1605.236492	0.613344307	0.193656644	3.167174095	0.001539281	0.051757729	MYH9	ENSECAG00000020716	protein_coding
ENSECAG00000010557	55.89374381	1.668527999	0.527465656	3.163292209	0.001559957	0.052182645	PRKCE	ENSECAG00000010557	protein_coding
ENSECAG00000012263	482.5670315	-0.445449459	0.140839255	-3.162821755	0.00156248	0.052182645	RNF19B	ENSECAG00000012263	protein_coding
ENSECAG00000014515	39.63668377	2.367724461	0.748793188	3.162053954	0.001566605	0.052182645	CILP	ENSECAG00000014515	protein_coding
ENSECAG00000017712	662.6335727	0.900223406	0.285095552	3.157619965	0.001590628	0.052650609	ARHGAP35	ENSECAG00000017712	protein_coding
ENSECAG00000021567	1187.907651	-0.416258878	0.131828608	-3.157576208	0.001590866	0.052650609	RNF167	ENSECAG00000021567	protein_coding
ENSECAG00000021836	365.564968	-0.62273428	0.197271754	-3.156733118	0.001595473	0.052650609	OGFR	ENSECAG00000021836	protein_coding
ENSECAG00000014495	942.3244031	-0.578557333	0.183365891	-3.155206944	0.001603843	0.052763465	STUB1	ENSECAG00000014495	protein_coding
ENSECAG00000020525	69.80224137	1.178032371	0.373687842	3.152450352	0.001619064	0.053100302	NUDT13	ENSECAG00000020525	protein_coding
ENSECAG00000006430	1274.453013	-0.643217331	0.204419141	-3.146561172	0.001652027	0.054015202	RPS10	ENSECAG00000006430	protein_coding
ENSECAG00000013011	291.717816	0.53493127	0.170127768	3.14429136	0.001664896	0.054269495	FAT1	ENSECAG00000013011	protein_coding
ENSECAG00000021122	212.9117456	0.938435524	0.298703568	3.141695065	0.001679729	0.05431106	THBS2	ENSECAG00000021122	protein_coding
ENSECAG00000014728	79.74286289	1.416104719	0.450752406	3.141646502	0.001680007	0.05431106	SRPX2	ENSECAG00000014728	protein_coding
ENSECAG00000039189	220.2031408	-0.764966553	0.243511819	-3.141393942	0.001681457	0.05431106	NRTN	ENSECAG00000039189	protein_coding
ENSECAG00000020432	410.49388	0.728430983	0.232088628	3.13858973	0.00169763	0.054667773	CPD	ENSECAG00000020432	protein_coding
ENSECAG00000015691	113.4782388	-0.878224309	0.280219644	-3.134056901	0.001724074	0.055352129	ZNF639	ENSECAG00000015691	protein_coding
ENSECAG00000022013	576.0276942	-0.699370339	0.223306854	-3.131880306	0.001736907	0.055596662	IFTAP	ENSECAG00000022013	protein_coding
ENSECAG00000010712	138.4154964	-0.757100069	0.242038157	-3.128019476	0.001759885	0.055772213	AP3S1	ENSECAG00000010712	protein_coding
ENSECAG00000017269	106.5301102	0.980652732	0.313564592	3.127434531	0.001763391	0.055772213	TNFRSF21	ENSECAG00000017269	protein_coding
ENSECAG00000016415	88.58090997	0.829250949	0.265180394	3.127120136	0.001765278	0.055772213	MYO9A	ENSECAG00000016415	protein_coding
ENSECAG00000017585	568.9252655	-0.521973828	0.166946408	-3.126595136	0.001768433	0.055772213	C1orf43	ENSECAG00000017585	protein_coding
ENSECAG00000019187	949.6044639	1.045127085	0.334272181	3.12657512	0.001768553	0.055772213	PEA15	ENSECAG00000019187	protein_coding
ENSECAG00000002889	209.3906284	0.730704437	0.233818255	3.125095756	0.001777472	0.05588812	BAZ1B	ENSECAG00000002889	protein_coding
ENSECAG00000019902	359.713127	-0.617648807	0.197703023	-3.124124245	0.001783351	0.055908065	PMM2	ENSECAG00000019902	protein_coding
ENSECAG00000009697	54.54168274	-1.323323511	0.423889083	-3.121862687	0.001797107	0.056174098	CFAP54	ENSECAG00000009697	protein_coding
ENSECAG00000012799	26.32484769	1.45676108	0.467004582	3.119372138	0.001812369	0.056485501	COL8A2	ENSECAG00000012799	protein_coding
ENSECAG00000019312	73.77449263	1.430938165	0.459162418	3.116409594	0.001830678	0.056889788	PDS5B	ENSECAG00000019312	protein_coding
ENSECAG00000037483	72.63277506	1.176755456	0.378204273	3.111428242	0.001861847	0.057477247	LHPP	ENSECAG00000037483	protein_coding
ENSECAG00000008630	309.0608436	-0.545610056	0.175374626	-3.111111727	0.001863844	0.057477247	TOR1B	ENSECAG00000008630	protein_coding
ENSECAG00000019093	314.0611941	-0.642816461	0.206639679	-3.110808456	0.001865759	0.057477247	GPANK1	ENSECAG00000019093	protein_coding
ENSECAG00000012914	85.9183729	0.965993938	0.310744948	3.108639235	0.001879511	0.057537737	RAB22A	ENSECAG00000012914	protein_coding
ENSECAG00000014537	29.87053101	1.958403609	0.63009842	3.108091606	0.001882997	0.057537737	MAML2	ENSECAG00000014537	protein_coding
ENSECAG00000021766	563.2237611	0.870080063	0.279953292	3.10794725	0.001883917	0.057537737	PCOLCE	ENSECAG00000021766	protein_coding
ENSECAG00000022402	62.45019543	1.559509546	0.502097687	3.10598831	0.001896442	0.05775479	GFOD1	ENSECAG00000022402	protein_coding
ENSECAG00000026819	39.27054114	1.738506551	0.560829992	3.099881558	0.00193598	0.058790927	NTN1	ENSECAG00000026819	protein_coding
ENSECAG00000013482	45.74096388	1.389817814	0.448641164	3.097838373	0.001949377	0.059029576	SERPINA3	ENSECAG00000013482	protein_coding
ENSECAG00000000404	530.6646183	0.469690614	0.152110945	3.08781603	0.002016333	0.060884103	FKBP9	ENSECAG00000000404	protein_coding
ENSECAG00000008724	916.161121	-0.58461842	0.189511713	-3.084866948	0.002036432	0.061098069	MPST	ENSECAG00000008724	protein_coding
ENSECAG00000021648	324.6026259	-0.654715066	0.212243589	-3.084734241	0.002037341	0.061098069	THAP7	ENSECAG00000021648	protein_coding
ENSECAG00000012543	311.8111031	0.833134907	0.27016508	3.083799378	0.002043754	0.061098069	SKI	ENSECAG00000012543	protein_coding
ENSECAG00000039619	31.41099028	2.598285621	0.842933413	3.082432825	0.002053161	0.061098069	NEURL1B	ENSECAG00000039619	protein_coding
ENSECAG00000022841	228.3401768	0.979563334	0.31781937	3.08213856	0.002055191	0.061098069	NMRK2	ENSECAG00000022841	protein_coding
ENSECAG00000017231	1113.188267	-0.448389922	0.14549803	-3.081759399	0.002057811	0.061098069	ILVBL	ENSECAG00000017231	protein_coding
ENSECAG00000015034	38.92425707	-2.045466498	0.664126059	-3.079937114	0.002070443	0.061134925	PLAC8B	ENSECAG00000015034	protein_coding
ENSECAG00000017592	2369.737773	0.915581706	0.297325454	3.079392273	0.002074234	0.061134925	MYOM2	ENSECAG00000017592	protein_coding
ENSECAG00000014096	493.890845	0.838399334	0.272287002	3.079101567	0.002076259	0.061134925	GBE1	ENSECAG00000014096	protein_coding
ENSECAG00000005616	485.2688023	-0.528358873	0.171848593	-3.074560362	0.002108131	0.06167032	RPA2	ENSECAG00000005616	protein_coding
ENSECAG00000018353	461.1725932	0.739260261	0.24048228	3.074073732	0.002111572	0.06167032	ZBTB4	ENSECAG00000018353	protein_coding
ENSECAG00000000719	61.7651776	-1.547394585	0.503374624	-3.074041702	0.002111799	0.06167032	CA6	ENSECAG00000000719	protein_coding
ENSECAG00000006582	699.2378621	-0.521774868	0.169795271	-3.072964662	0.002119436	0.061724226	HAGHL	ENSECAG00000006582	protein_coding
ENSECAG00000018176	115.0992146	1.059085812	0.345197877	3.068054244	0.002154575	0.062576609	PDGFRA	ENSECAG00000018176	protein_coding
ENSECAG00000024034	28.53554962	1.34140106	0.437541475	3.065768931	0.00217111	0.062885502	TTBK2	ENSECAG00000024034	protein_coding
ENSECAG00000014852	184.8900586	-0.926555563	0.302370256	-3.064307901	0.002181742	0.063022201	DUS4L	ENSECAG00000014852	protein_coding
ENSECAG00000019816	109.7890231	1.038686568	0.339175274	3.062388824	0.00219578	0.063148621	KSR1	ENSECAG00000019816	protein_coding
ENSECAG00000001756	54.84453252	1.331578636	0.434859293	3.062090786	0.002197968	0.063148621	C11H17orf75	ENSECAG00000001756	protein_coding
ENSECAG00000017216	1180.944791	0.860726837	0.281420924	3.058503347	0.002224456	0.063737838	EHD4	ENSECAG00000017216	protein_coding
ENSECAG00000007743	112.5927873	0.980113905	0.32067009	3.056455639	0.002239706	0.064002757	KMT2A	ENSECAG00000007743	protein_coding
ENSECAG00000024957	79.87695409	-0.894000987	0.292669954	-3.054638762	0.002253317	0.064219549	SHFL	ENSECAG00000024957	protein_coding
ENSECAG00000020318	57.60961092	-1.161825804	0.380718414	-3.05166696	0.002275744	0.06468576	ATP6AP1L	ENSECAG00000020318	protein_coding
ENSECAG00000017109	172.8494061	0.618734837	0.202906666	3.04935687	0.002293319	0.065011929	QSOX1	ENSECAG00000017109	protein_coding
ENSECAG00000012634	27.5714254	-1.41347866	0.463834201	-3.047379122	0.002308464	0.065264064	CEP78	ENSECAG00000012634	protein_coding
ENSECAG00000000291	128.0223643	-0.744899157	0.244555331	-3.045933009	0.002319595	0.065264064	PLCG2	ENSECAG00000000291	protein_coding
ENSECAG00000019812	339.828302	-0.678090879	0.222684715	-3.045071497	0.00232625	0.065264064	AGTPBP1	ENSECAG00000019812	protein_coding
ENSECAG00000012152	118.6707222	1.277526636	0.419652927	3.04424574	0.002332645	0.065264064	CHRDL1	ENSECAG00000012152	protein_coding
ENSECAG00000016807	1087.606687	-0.422600758	0.138845404	-3.043678409	0.002337048	0.065264064	YIPF3	ENSECAG00000016807	protein_coding
ENSECAG00000008354	26.02086596	-1.487330034	0.488953209	-3.041865776	0.002351167	0.065264064	PM20D1	ENSECAG00000008354	protein_coding
ENSECAG00000017447	1893.997274	-0.875348745	0.287918586	-3.040264806	0.002363702	0.065264064	SMS	ENSECAG00000017447	protein_coding
ENSECAG00000022544	307.3890172	0.674679939	0.221922812	3.040155861	0.002364557	0.065264064	KMT2C	ENSECAG00000022544	protein_coding
ENSECAG00000008927	326.6979534	0.856816108	0.281836839	3.04011396	0.002364886	0.065264064	HIPK2	ENSECAG00000008927	protein_coding
ENSECAG00000015439	94.38356269	1.034031882	0.340141317	3.0400067	0.002365729	0.065264064	DPY19L1	ENSECAG00000015439	protein_coding
ENSECAG00000019786	2142.327672	-1.037156468	0.341285589	-3.038969419	0.00237389	0.065264064	SBK3	ENSECAG00000019786	protein_coding
ENSECAG00000005828	227.9417281	-0.673331984	0.221582531	-3.038741274	0.002375688	0.065264064	POLR2H	ENSECAG00000005828	protein_coding
ENSECAG00000020528	852.5884208	0.806577206	0.265642224	3.036329066	0.002394778	0.065619393	TJP1	ENSECAG00000020528	protein_coding
ENSECAG00000010127	215.8010818	0.733718344	0.241992921	3.03198267	0.002429532	0.066382207	INSR	ENSECAG00000010127	protein_coding
ENSECAG00000025022	2724.992594	-0.634924921	0.209555627	-3.02986338	0.002446644	0.066382207	RPL22	ENSECAG00000025022	protein_coding
ENSECAG00000015390	845.4713726	-0.451390366	0.148990461	-3.02965951	0.002448296	0.066382207	METAP2	ENSECAG00000015390	protein_coding
ENSECAG00000023680	1371.737321	-0.553523825	0.182720273	-3.029350919	0.002450798	0.066382207	ATP2C1	ENSECAG00000023680	protein_coding
ENSECAG00000020933	110.7497754	0.746700523	0.246518273	3.028986508	0.002453756	0.066382207	ITPR1	ENSECAG00000020933	protein_coding
ENSECAG00000016063	183.9995039	-0.73758204	0.243666405	-3.027015729	0.002469811	0.066647383	FANCG	ENSECAG00000016063	protein_coding
ENSECAG00000014814	337.8641961	-0.726389135	0.240204308	-3.024047076	0.002494176	0.067085259	COMMD4	ENSECAG00000014814	protein_coding
ENSECAG00000020657	54.22506098	1.338156454	0.442584083	3.023507861	0.002498625	0.067085259	SYT7	ENSECAG00000020657	protein_coding
ENSECAG00000013595	600.1819544	-0.697264257	0.231036089	-3.017988487	0.002544586	0.068097612	FHOD1	ENSECAG00000013595	protein_coding
ENSECAG00000008142	30.18823534	1.713376137	0.56782249	3.01745029	0.002549108	0.068097612	DESI2	ENSECAG00000008142	protein_coding
ENSECAG00000013425	916.0448877	0.880424905	0.292132169	3.013789637	0.002580066	0.068671574	IGFBP5	ENSECAG00000013425	protein_coding
ENSECAG00000022546	479.7359836	0.493434502	0.163756763	3.013216014	0.002584948	0.068671574	MAN2B1	ENSECAG00000022546	protein_coding
ENSECAG00000011508	415.4798336	-0.476678598	0.158226588	-3.012632735	0.002589921	0.068671574	TRA2A	ENSECAG00000011508	protein_coding
ENSECAG00000012327	403.9801857	-0.960097422	0.319044696	-3.009288142	0.002618606	0.069108142	IL34	ENSECAG00000012327	protein_coding
ENSECAG00000025107	104.8866526	1.161388661	0.385975041	3.008973473	0.00262132	0.069108142	COBLL1	ENSECAG00000025107	protein_coding
ENSECAG00000003789	132.8357322	-0.668889651	0.222336942	-3.008450346	0.002625837	0.069108142	RASL11B	ENSECAG00000003789	protein_coding
ENSECAG00000005199	33.51138412	1.407866015	0.468117334	3.007506695	0.002634003	0.069152316	HHEX	ENSECAG00000005199	protein_coding
ENSECAG00000017763	55.3169733	1.692834916	0.563107558	3.006237248	0.002645025	0.06927107	ZCCHC24	ENSECAG00000017763	protein_coding
ENSECAG00000029844	748.4058043	-0.45615969	0.15209781	-2.999120698	0.0027076	0.070736056	TSR2	ENSECAG00000029844	protein_coding
ENSECAG00000005241	103.1641284	1.389575039	0.463711621	2.996636219	0.002729762	0.071140681	THBD	ENSECAG00000005241	protein_coding
ENSECAG00000018940	378.7307183	-0.848893978	0.283544531	-2.993864759	0.00275468	0.071614966	TMEM219	ENSECAG00000018940	protein_coding
ENSECAG00000022400	69.4348867	0.989583162	0.330679977	2.99257055	0.002766387	0.071704947	CDCA7L	ENSECAG00000022400	protein_coding
ENSECAG00000005595	548.9789804	-0.513332624	0.171568599	-2.991996363	0.002771596	0.071704947	WDR61	ENSECAG00000005595	protein_coding
ENSECAG00000016652	517.4915481	0.745367742	0.24936154	2.989104663	0.002797963	0.072211827	PPFIBP1	ENSECAG00000016652	protein_coding
ENSECAG00000013600	442.9207024	-0.615666225	0.206128212	-2.986812042	0.00281903	0.072579804	CHKB	ENSECAG00000013600	protein_coding
ENSECAG00000021174	36.26814678	1.194387956	0.400131205	2.984990774	0.002835869	0.07283741	ACKR4	ENSECAG00000021174	protein_coding
ENSECAG00000018866	1577.425339	0.48718961	0.163327491	2.982900223	0.002855311	0.073069736	MAN2A2	ENSECAG00000018866	protein_coding
ENSECAG00000016390	67.759975	0.86529086	0.29015009	2.982218137	0.00286168	0.073069736	NDRG3	ENSECAG00000016390	protein_coding
ENSECAG00000016502	49.83231464	1.038983765	0.34844041	2.981811911	0.00286548	0.073069736	CYB5RL	ENSECAG00000016502	protein_coding
ENSECAG00000022407	17.69111916	1.91650711	0.64321958	2.979553436	0.002886689	0.073117893	SLIT2	ENSECAG00000022407	protein_coding
ENSECAG00000016315	58.06174833	1.079206078	0.362236415	2.97928655	0.002889204	0.073117893	SERINC5	ENSECAG00000016315	protein_coding
ENSECAG00000012266	606.4242881	-0.53083829	0.178190253	-2.979053455	0.002891403	0.073117893	BCCIP	ENSECAG00000012266	protein_coding
ENSECAG00000001042	1021.922941	-0.531757121	0.178520289	-2.978692923	0.002894807	0.073117893	PHF1	ENSECAG00000001042	protein_coding
ENSECAG00000024698	571.4424901	-0.602974152	0.20263853	-2.975614515	0.002924022	0.073657991	INPP1	ENSECAG00000024698	protein_coding
ENSECAG00000002401	291.9172237	-0.593353566	0.199461627	-2.974775527	0.00293203	0.073657991	NUP210L	ENSECAG00000002401	protein_coding
ENSECAG00000015471	219.8124488	-0.64744098	0.217728281	-2.973619122	0.002943101	0.073657991	IFT81	ENSECAG00000015471	protein_coding
ENSECAG00000014498	226.2355537	0.708126799	0.238191577	2.972929631	0.002949721	0.073657991	SLC38A2	ENSECAG00000014498	protein_coding
ENSECAG00000023078	1558.652018	-0.557065064	0.187385862	-2.972823342	0.002950742	0.073657991	ORMDL3	ENSECAG00000023078	protein_coding
ENSECAG00000007702	1308.011645	-0.614919696	0.206946203	-2.971398784	0.002964466	0.073827664	NELFB	ENSECAG00000007702	protein_coding
ENSECAG00000017304	34.42368162	-1.066929205	0.359222126	-2.970109932	0.002976932	0.073863712	MAPK8IP2	ENSECAG00000017304	protein_coding
ENSECAG00000009442	268.0008386	-0.527763941	0.17770925	-2.969816935	0.002979773	0.073863712	RFXANK	ENSECAG00000009442	protein_coding
ENSECAG00000012782	45.0184284	1.185194454	0.399285359	2.968289287	0.002994623	0.074059609	MICU3	ENSECAG00000012782	protein_coding
ENSECAG00000004107	159.2178268	-1.411961978	0.476163827	-2.965286099	0.003024016	0.074613384	DDIT4	ENSECAG00000004107	protein_coding
ENSECAG00000018825	70.20308547	1.248207221	0.421844228	2.958929241	0.0030871	0.075862711	SIK2	ENSECAG00000018825	protein_coding
ENSECAG00000020260	365.4495055	0.732911503	0.247709748	2.958751156	0.003088884	0.075862711	TYK2	ENSECAG00000020260	protein_coding
ENSECAG00000022498	1922.235439	0.588098227	0.198825667	2.957858691	0.003097841	0.075907787	ITGB1	ENSECAG00000022498	protein_coding
ENSECAG00000018141	646.7311178	-0.411183633	0.139083252	-2.956384954	0.003112683	0.076046033	CERS2	ENSECAG00000018141	protein_coding
ENSECAG00000009826	213.0641525	-0.602073998	0.20368667	-2.955883154	0.003117752	0.076046033	SCRN2	ENSECAG00000009826	protein_coding
ENSECAG00000022948	170.5238393	0.625411881	0.211658829	2.954811212	0.003128604	0.076086824	PISD	ENSECAG00000022948	protein_coding
ENSECAG00000021234	191.9195112	0.836160781	0.283102755	2.953559318	0.003141322	0.076086824	NET1	ENSECAG00000021234	protein_coding
ENSECAG00000024994	968.472273	-0.422377759	0.143021383	-2.95324902	0.003144482	0.076086824	PI4KB	ENSECAG00000024994	protein_coding
ENSECAG00000013820	79.29582022	-1.179726847	0.39951384	-2.952906082	0.003147977	0.076086824	KMT5C	ENSECAG00000013820	protein_coding
ENSECAG00000020042	85.11993913	-0.902172091	0.305697696	-2.951190349	0.003165518	0.076237297	GAS8	ENSECAG00000020042	protein_coding
ENSECAG00000008407	310.9697704	-0.653412483	0.221428296	-2.950898752	0.003168508	0.076237297	PITX2	ENSECAG00000008407	protein_coding
ENSECAG00000024612	32.0167189	1.972386033	0.669019335	2.948174934	0.003196561	0.076474345	SNED1	ENSECAG00000024612	protein_coding
ENSECAG00000040364	1904.401825	-0.459594731	0.15589325	-2.948137461	0.003196949	0.076474345	TOMM22	ENSECAG00000040364	protein_coding
ENSECAG00000021310	70.00695835	1.071962179	0.363641567	2.947853809	0.003199883	0.076474345	RND3	ENSECAG00000021310	protein_coding
ENSECAG00000009350	330.4666468	0.733957163	0.249130907	2.946070293	0.003218393	0.076744622	MRPS30	ENSECAG00000009350	protein_coding
ENSECAG00000011688	23.5595228	2.809611979	0.953907732	2.945370799	0.003225678	0.076746664	TRIOBP	ENSECAG00000011688	protein_coding
ENSECAG00000022536	58.90728164	0.96806228	0.329021398	2.942247182	0.003258397	0.077352464	REST	ENSECAG00000022536	protein_coding
ENSECAG00000000012	35.3684927	1.077414288	0.366456226	2.940090004	0.003281169	0.07744481	PRKX	ENSECAG00000000012	protein_coding
ENSECAG00000031036	164.5002195	-0.862341562	0.293315197	-2.939982556	0.003282307	0.07744481	H2AC9	ENSECAG00000031036	protein_coding
ENSECAG00000000184	644.6989781	-0.462051087	0.157184342	-2.939549083	0.003286902	0.07744481	CREB3	ENSECAG00000000184	protein_coding
ENSECAG00000006022	164.9718508	0.782203728	0.266134444	2.939129999	0.00329135	0.07744481	TMEM104	ENSECAG00000006022	protein_coding
ENSECAG00000015530	97.88938245	1.064121186	0.362260532	2.937447204	0.003309265	0.077552272	KPNA3	ENSECAG00000015530	protein_coding
ENSECAG00000020401	152.8953486	0.574825287	0.195714907	2.937054195	0.003313462	0.077552272	NKTR	ENSECAG00000020401	protein_coding
ENSECAG00000013117	226.091029	-0.888372886	0.302511972	-2.936653644	0.003317744	0.077552272	POLM	ENSECAG00000013117	protein_coding
ENSECAG00000014943	1419.704014	-0.456224368	0.155397595	-2.935852175	0.003326328	0.077582778	NENF	ENSECAG00000014943	protein_coding
ENSECAG00000009730	1338.779663	-0.473994493	0.161544253	-2.934146421	0.003344664	0.077840114	SAR1A	ENSECAG00000009730	protein_coding
ENSECAG00000014320	681.8407813	1.026397259	0.350027141	2.93233621	0.003364223	0.07812474	PPL	ENSECAG00000014320	protein_coding
ENSECAG00000020161	3018.449851	-0.418091268	0.142627155	-2.931358102	0.003374835	0.078155329	CCNI	ENSECAG00000020161	protein_coding
ENSECAG00000019755	379.4358058	-0.998715742	0.340758109	-2.930864197	0.003380205	0.078155329	COLQ	ENSECAG00000019755	protein_coding
ENSECAG00000018148	1657.021333	-0.474482337	0.162019677	-2.928547601	0.003405497	0.078497088	SNRPN	ENSECAG00000018148	protein_coding
ENSECAG00000007750	1208.496949	-0.500923601	0.171070955	-2.928162766	0.003409715	0.078497088	DDX39B	ENSECAG00000007750	protein_coding
ENSECAG00000005896	117.3358947	0.936788873	0.320043775	2.927064814	0.003421776	0.078569282	ADGRL4	ENSECAG00000005896	protein_coding
ENSECAG00000014377	33.09843784	-1.126293014	0.38485924	-2.926506364	0.003427925	0.078569282	CHAF1A	ENSECAG00000014377	protein_coding
ENSECAG00000004725	2476.707945	0.603371176	0.206257649	2.925327511	0.003440939	0.078569282	XIRP1	ENSECAG00000004725	protein_coding
ENSECAG00000024913	1803.896538	-0.459010648	0.15692088	-2.9251088	0.003443358	0.078569282	SNRNP25	ENSECAG00000024913	protein_coding
ENSECAG00000007971	1305.460679	-0.731992246	0.250362792	-2.923726161	0.003458689	0.078569282	DDN	ENSECAG00000007971	protein_coding
ENSECAG00000034497	149.1378316	-1.023488013	0.350063952	-2.923717247	0.003458788	0.078569282	MAPK15	ENSECAG00000034497	protein_coding
ENSECAG00000009756	204.9436452	-0.655380964	0.224226265	-2.92285547	0.003468375	0.078569282	ACOT4	ENSECAG00000009756	protein_coding
ENSECAG00000015193	198.5813133	0.796244436	0.272496908	2.92203108	0.003477568	0.078569282	HIPK1	ENSECAG00000015193	protein_coding
ENSECAG00000022251	1720.823769	-0.60055091	0.205535384	-2.921885748	0.003479191	0.078569282	MAP3K15	ENSECAG00000022251	protein_coding
ENSECAG00000020148	95.54477017	1.123098086	0.384598197	2.920185522	0.003498231	0.078608422	SGCB	ENSECAG00000020148	protein_coding
ENSECAG00000008880	120.2153257	-0.956762472	0.327677917	-2.919825914	0.00350227	0.078608422	SLC22A16	ENSECAG00000008880	protein_coding
ENSECAG00000007351	245.5372508	0.919435648	0.315098404	2.917931785	0.003523614	0.078608422	PLAU	ENSECAG00000007351	protein_coding
ENSECAG00000028970	68.11148908	1.154322496	0.395609615	2.91783226	0.003524739	0.078608422	SP1	ENSECAG00000028970	protein_coding
ENSECAG00000008684	211.4127723	0.646973999	0.221733545	2.917799382	0.003525111	0.078608422	HTT	ENSECAG00000008684	protein_coding
ENSECAG00000017013	1121.550209	0.519525384	0.17805418	2.917793814	0.003525174	0.078608422	MRPL4	ENSECAG00000017013	protein_coding
ENSECAG00000021209	243.1930289	-0.665161383	0.228226053	-2.914484885	0.003562761	0.079280721	CRELD2	ENSECAG00000021209	protein_coding
ENSECAG00000011111	42.33847279	1.087865123	0.373571288	2.912068349	0.003590441	0.079514587	FMNL2	ENSECAG00000011111	protein_coding
ENSECAG00000023108	473.9902218	-0.592621272	0.203574106	-2.911083758	0.003601775	0.079514587	YTHDF2	ENSECAG00000023108	protein_coding
ENSECAG00000010387	592.232884	-0.624238847	0.214438844	-2.911034375	0.003602344	0.079514587	FAN1	ENSECAG00000010387	protein_coding
ENSECAG00000007796	79.63814896	0.821067001	0.282107974	2.910470732	0.003608848	0.079514587	BTAF1	ENSECAG00000007796	protein_coding
ENSECAG00000012929	176.8388831	1.154397815	0.39673177	2.909769023	0.00361696	0.079514587	STOM	ENSECAG00000012929	protein_coding
ENSECAG00000017003	55.27039378	1.348127052	0.463325394	2.909676587	0.003618029	0.079514587	DOCK4	ENSECAG00000017003	protein_coding
ENSECAG00000016704	251.3772925	-0.544466028	0.187171987	-2.908907664	0.00362694	0.079546399	TMUB2	ENSECAG00000016704	protein_coding
ENSECAG00000018250	1048.080738	-0.512272394	0.176323561	-2.905297457	0.003669042	0.080304562	IAH1	ENSECAG00000018250	protein_coding
ENSECAG00000021995	254.1616713	0.842729368	0.290140194	2.904559196	0.003677707	0.080329249	M6PR	ENSECAG00000021995	protein_coding
ENSECAG00000022082	176.7933988	-0.604520794	0.208211688	-2.903395103	0.003691406	0.080400202	C6H12orf4	ENSECAG00000022082	protein_coding
ENSECAG00000009356	760.0708387	-0.430108505	0.148190986	-2.902393162	0.003703235	0.080400202	SLC25A28	ENSECAG00000009356	protein_coding
ENSECAG00000021610	407.7760724	-0.469934223	0.161922623	-2.902214745	0.003705344	0.080400202	GPBP1	ENSECAG00000021610	protein_coding
ENSECAG00000022700	37.78615581	1.612495025	0.555701978	2.901726262	0.003711127	0.080400202	MBTD1	ENSECAG00000022700	protein_coding
ENSECAG00000010134	63.34484126	1.03116365	0.355955337	2.896890546	0.003768812	0.081443735	TENT4A	ENSECAG00000010134	protein_coding
ENSECAG00000016606	79.67883976	0.765730356	0.264372126	2.89641108	0.003774576	0.081443735	LPAR1	ENSECAG00000016606	protein_coding
ENSECAG00000024219	18773.76999	-0.514039588	0.17767216	-2.893191534	0.003813487	0.08211708	SRL	ENSECAG00000024219	protein_coding
ENSECAG00000006802	69.18144931	-1.00455302	0.347352239	-2.892029778	0.003827617	0.082255173	KCNAB1	ENSECAG00000006802	protein_coding
ENSECAG00000014500	99.15572351	-0.720826331	0.249388712	-2.890372722	0.003847853	0.082523675	ART5	ENSECAG00000014500	protein_coding
ENSECAG00000017743	29.50117395	1.409584672	0.487849717	2.889382984	0.003859986	0.082617661	SESN3	ENSECAG00000017743	protein_coding
ENSECAG00000009896	320.6603936	-0.693448426	0.240072731	-2.888493089	0.003870925	0.082668994	SERPINB1	ENSECAG00000009896	protein_coding
ENSECAG00000009317	328.3057898	0.52676321	0.182433021	2.887433466	0.003883987	0.082668994	PLBD2	ENSECAG00000009317	protein_coding
ENSECAG00000012588	1018.770536	-0.643185338	0.222777062	-2.887125507	0.003887791	0.082668994	DTNBP1	ENSECAG00000012588	protein_coding
ENSECAG00000011558	167.2190349	-0.813412803	0.281938896	-2.885067703	0.003913295	0.082668994	RITA1	ENSECAG00000011558	protein_coding
ENSECAG00000018189	73.89702492	0.865956818	0.300180425	2.884787762	0.003916776	0.082668994	TWSG1	ENSECAG00000018189	protein_coding
ENSECAG00000037029	388.4634901	-0.532874944	0.184735116	-2.884535196	0.003919919	0.082668994	FNDC4	ENSECAG00000037029	protein_coding
ENSECAG00000009676	569.1194644	-0.602396714	0.208868297	-2.884098367	0.003925361	0.082668994	SAP30	ENSECAG00000009676	protein_coding
ENSECAG00000021629	2570.331705	-0.442804334	0.153535449	-2.884052755	0.00392593	0.082668994	BTF3	ENSECAG00000021629	protein_coding
ENSECAG00000012155	23.45409728	1.763772105	0.611666646	2.883551225	0.003932187	0.082668994	GAN	ENSECAG00000012155	protein_coding
ENSECAG00000022178	159.6768777	-0.639237349	0.221832073	-2.881627255	0.003956274	0.083011672	EBP	ENSECAG00000022178	protein_coding
ENSECAG00000027689	2556196.232	0.858021346	0.29787707	2.8804545	0.003971023	0.083157427	MT-CO1	ENSECAG00000027689	protein_coding
ENSECAG00000009642	658.5469877	0.791036842	0.275084077	2.875618433	0.004032368	0.084121391	ADAMTSL5	ENSECAG00000009642	protein_coding
ENSECAG00000024740	2530.937889	0.751986107	0.261530771	2.875325549	0.004036111	0.084121391	COL1A2	ENSECAG00000024740	protein_coding
ENSECAG00000024193	806.9205211	-0.470475703	0.163645751	-2.874964363	0.004040731	0.084121391	ITGB1BP1	ENSECAG00000024193	protein_coding
ENSECAG00000005556	381.9086177	-0.462636381	0.16118907	-2.870147347	0.004102806	0.085105966	TSPYL2	ENSECAG00000005556	protein_coding
ENSECAG00000035018	568.7491264	-0.772916625	0.269303691	-2.870055816	0.004103993	0.085105966	MISP3	ENSECAG00000035018	protein_coding
ENSECAG00000018920	54.89167014	1.468674732	0.512086285	2.868022002	0.004130468	0.085333769	IL25	ENSECAG00000018920	protein_coding
ENSECAG00000005249	60.80182609	-0.825297606	0.287762477	-2.867982009	0.00413099	0.085333769	IQUB	ENSECAG00000005249	protein_coding
ENSECAG00000002562	95.28066744	1.31987507	0.46070229	2.864919705	0.00417115	0.085982185	PGAP4	ENSECAG00000002562	protein_coding
ENSECAG00000026917	32.24136953	1.197285524	0.418068831	2.863847852	0.00418529	0.085982185	FOXN3	ENSECAG00000026917	protein_coding
ENSECAG00000026818	18.22420296	2.184667761	0.762970847	2.863369904	0.004191609	0.085982185	LRP11	ENSECAG00000026818	protein_coding
ENSECAG00000013262	132.7927921	-0.64121293	0.223954413	-2.863140406	0.004194646	0.085982185	NAGS	ENSECAG00000013262	protein_coding
ENSECAG00000025003	161.7470969	-0.785059501	0.27430537	-2.861990999	0.004209889	0.086128988	LRFN4	ENSECAG00000025003	protein_coding
ENSECAG00000011969	89.1237028	0.684233562	0.23914893	2.861119058	0.004221485	0.086193114	AFF4	ENSECAG00000011969	protein_coding
ENSECAG00000012805	91.06749698	-1.155316739	0.404037139	-2.859432036	0.004244003	0.086193114	ICAM4	ENSECAG00000012805	protein_coding
ENSECAG00000023640	2006.734957	-0.518160864	0.181212693	-2.859407126	0.004244337	0.086193114	COA3	ENSECAG00000023640	protein_coding
ENSECAG00000033210	182.7801622	0.828613088	0.289792742	2.859330021	0.004245369	0.086193114	CHMP1A	ENSECAG00000033210	protein_coding
ENSECAG00000025163	97.48378344	0.772873179	0.270523004	2.856959173	0.004277208	0.086299537	MAP2K4	ENSECAG00000025163	protein_coding
ENSECAG00000010410	161.848683	0.898910314	0.314662119	2.85674779	0.004280058	0.086299537	BOD1L1	ENSECAG00000010410	protein_coding
ENSECAG00000018627	1960.591193	-0.318582318	0.111573396	-2.855360961	0.004298794	0.086299537	OAZ2	ENSECAG00000018627	protein_coding
ENSECAG00000016265	28.94273445	1.298092853	0.454668751	2.855029845	0.004303278	0.086299537	STK10	ENSECAG00000016265	protein_coding
ENSECAG00000014566	422.2442978	0.617811569	0.216395999	2.85500458	0.004303621	0.086299537	CCN5	ENSECAG00000014566	protein_coding
ENSECAG00000000096	752.3591239	-0.472104354	0.165371826	-2.854805232	0.004306323	0.086299537	SLC20A2	ENSECAG00000000096	protein_coding
ENSECAG00000008080	309.5995065	-0.450597749	0.157844295	-2.854697721	0.004307781	0.086299537	UNG	ENSECAG00000008080	protein_coding
ENSECAG00000021354	194.4480819	-0.504498419	0.176760362	-2.854137741	0.004315382	0.086299537	NOP16	ENSECAG00000021354	protein_coding
ENSECAG00000027868	149.3524478	0.841961337	0.295286501	2.851337038	0.00435358	0.086900383	PRKAR2A	ENSECAG00000027868	protein_coding
ENSECAG00000018288	324.2099916	0.604918102	0.21235845	2.848570902	0.004391607	0.08749558	C5H1orf21	ENSECAG00000018288	protein_coding
ENSECAG00000003072	1099.864469	-1.125377646	0.395280325	-2.847036835	0.004412826	0.087754306	TCIM	ENSECAG00000003072	protein_coding
ENSECAG00000033016	360.1381284	-3.355035677	1.17876336	-2.846233425	0.004423975	0.087812201	HSPA6	ENSECAG00000033016	protein_coding
ENSECAG00000008484	304.4332757	0.831360839	0.292243697	2.84475199	0.004444601	0.088057633	SDC2	ENSECAG00000008484	protein_coding
ENSECAG00000017490	94.20706819	0.74744874	0.263008278	2.841920963	0.004484261	0.088678543	LIMS1	ENSECAG00000017490	protein_coding
ENSECAG00000008710	17.8618085	1.89754258	0.667980987	2.840713457	0.004501274	0.088791419	FCER1A	ENSECAG00000008710	protein_coding
ENSECAG00000022122	521.2050513	-0.372349522	0.131093559	-2.840334227	0.004506629	0.088791419	DMAP1	ENSECAG00000022122	protein_coding
ENSECAG00000005815	132.9068191	-0.640546523	0.225681817	-2.838272621	0.004535842	0.089132963	LLPH	ENSECAG00000005815	protein_coding
ENSECAG00000014625	56.85950029	1.2793342	0.450798079	2.837931789	0.004540689	0.089132963	SCN7A	ENSECAG00000014625	protein_coding
ENSECAG00000007171	118.3710145	1.415128063	0.498776943	2.837196234	0.004551163	0.089174351	FGL1	ENSECAG00000007171	protein_coding
ENSECAG00000017659	316.1843326	-0.471336058	0.166286009	-2.834490168	0.004589887	0.089768084	LSG1	ENSECAG00000017659	protein_coding
ENSECAG00000008014	492.5469443	-0.413779856	0.146162286	-2.830961858	0.004640825	0.090593727	ZNF768	ENSECAG00000008014	protein_coding
ENSECAG00000017120	377.3109957	-0.474982994	0.167849229	-2.829819344	0.004657429	0.090593727	GINM1	ENSECAG00000017120	protein_coding
ENSECAG00000010026	46.90214927	-1.031491722	0.364509489	-2.829807599	0.0046576	0.090593727	BRICD5	ENSECAG00000010026	protein_coding
ENSECAG00000020071	89.60585241	1.039147665	0.367418276	2.828241631	0.004680446	0.090872275	XIAP	ENSECAG00000020071	protein_coding
ENSECAG00000005210	164.7675733	-0.651715769	0.230526506	-2.8270752	0.00469753	0.090968087	CASP8	ENSECAG00000005210	protein_coding
ENSECAG00000007350	631.1412519	-0.783832354	0.277307332	-2.826583587	0.004704746	0.090968087	SIVA1	ENSECAG00000007350	protein_coding
ENSECAG00000021979	295.5469079	1.238672142	0.438377647	2.825582348	0.004719476	0.090968087	CARD10	ENSECAG00000021979	protein_coding
ENSECAG00000008303	1033.761179	0.472657263	0.167277997	2.825579403	0.004719519	0.090968087	LAMB1	ENSECAG00000008303	protein_coding
ENSECAG00000022617	65.87671065	1.070121614	0.378808337	2.824968485	0.004728527	0.090977194	PRKAA1	ENSECAG00000022617	protein_coding
ENSECAG00000011874	80.15570887	0.820812773	0.290863337	2.821987751	0.0047727	0.091593729	FBLIM1	ENSECAG00000011874	protein_coding
ENSECAG00000025103	3084.044438	-0.571035032	0.202445761	-2.820681599	0.004792174	0.091593729	PACSIN3	ENSECAG00000025103	protein_coding
ENSECAG00000010052	15099.90009	0.629109448	0.22309915	2.81986484	0.004804388	0.091593729	FLNC	ENSECAG00000010052	protein_coding
ENSECAG00000032515	17.37654574	1.83324407	0.650267985	2.819213172	0.004814153	0.091593729	CEBPA	ENSECAG00000032515	protein_coding
ENSECAG00000018566	441.9514824	-0.676084845	0.239834239	-2.818967166	0.004817845	0.091593729	TMEM63A	ENSECAG00000018566	protein_coding
ENSECAG00000010840	118.4005553	-0.638449431	0.226535431	-2.818320414	0.004827561	0.091593729	LIPA	ENSECAG00000010840	protein_coding
ENSECAG00000002866	29.38543642	1.239403596	0.439832925	2.817896354	0.004833941	0.091593729	UGCG	ENSECAG00000002866	protein_coding
ENSECAG00000012142	564.3921736	-0.442286569	0.156990074	-2.817290028	0.004843077	0.091593729	CAMKK2	ENSECAG00000012142	protein_coding
ENSECAG00000015288	307.9191886	0.640584473	0.227389301	2.817126708	0.004845541	0.091593729	CAB39	ENSECAG00000015288	protein_coding
ENSECAG00000014842	262.3371949	0.802081785	0.284722701	2.817062998	0.004846502	0.091593729	TACC1	ENSECAG00000014842	protein_coding
ENSECAG00000024670	403.9506728	-0.397899239	0.14131017	-2.815786282	0.004865802	0.09179573	B3GNT8	ENSECAG00000024670	protein_coding
ENSECAG00000010268	169.4092186	0.738811022	0.262465971	2.814883079	0.004879498	0.091891471	WASF2	ENSECAG00000010268	protein_coding
ENSECAG00000019606	26.22937342	1.712039916	0.608377278	2.814108908	0.004891265	0.091913835	SNX29	ENSECAG00000019606	protein_coding
ENSECAG00000010288	81.85527377	0.829133269	0.294753582	2.812970971	0.004908608	0.091913835	LRRK2	ENSECAG00000010288	protein_coding
ENSECAG00000013176	215.0383455	0.756633908	0.26899414	2.81282673	0.004910811	0.091913835	MEGF6	ENSECAG00000013176	protein_coding
ENSECAG00000010349	117.5411319	-0.787260836	0.280042255	-2.811221605	0.004935378	0.091913835	CIART	ENSECAG00000010349	protein_coding
ENSECAG00000000323	83.61676535	1.708349467	0.607690546	2.811216133	0.004935462	0.091913835	ABCA10	ENSECAG00000000323	protein_coding
ENSECAG00000014089	57.92158939	1.074505838	0.382255192	2.810964668	0.004939321	0.091913835	NFATC3	ENSECAG00000014089	protein_coding
ENSECAG00000015157	416.0552903	0.68943539	0.245318214	2.810371792	0.00494843	0.091913835	MYPN	ENSECAG00000015157	protein_coding
ENSECAG00000016131	201.0407825	-0.925834302	0.32944427	-2.810291107	0.004949671	0.091913835	FRMD4B	ENSECAG00000016131	protein_coding
ENSECAG00000020784	27.76491675	1.153014074	0.410601305	2.808111083	0.004983303	0.092377445	SLC66A3	ENSECAG00000020784	protein_coding
ENSECAG00000005017	96.79010672	-0.75937391	0.270630481	-2.80594376	0.005016945	0.092805594	FBXW9	ENSECAG00000005017	protein_coding
ENSECAG00000015527	63.4719334	0.854127789	0.304447306	2.805502865	0.005023813	0.092805594	SNX33	ENSECAG00000015527	protein_coding
ENSECAG00000021777	739.4900685	0.780766417	0.278570729	2.802758282	0.005066763	0.093330213	ACTN4	ENSECAG00000021777	protein_coding
ENSECAG00000024538	5967.121632	0.906946756	0.323612549	2.802569799	0.005069724	0.093330213	LDB3	ENSECAG00000024538	protein_coding
ENSECAG00000012870	164.5077563	-0.923113425	0.329574711	-2.800923107	0.005095666	0.093614748	NEURL1	ENSECAG00000012870	protein_coding
ENSECAG00000021791	777.8010385	-0.497373897	0.177603405	-2.800475006	0.005102746	0.093614748	RCBTB1	ENSECAG00000021791	protein_coding
ENSECAG00000015909	5565.441544	-0.547216515	0.195492097	-2.799174618	0.005123342	0.093831109	MYBPHL	ENSECAG00000015909	protein_coding
ENSECAG00000014687	265.5131427	0.644398441	0.230311087	2.797947987	0.005142839	0.094006083	ECHDC3	ENSECAG00000014687	protein_coding
ENSECAG00000019894	183.7963108	0.738006843	0.263812719	2.797464982	0.005150535	0.094006083	RBMS1	ENSECAG00000019894	protein_coding
ENSECAG00000011952	568.6193886	-0.526089929	0.188257188	-2.794527721	0.005197558	0.09464318	C9H8orf33	ENSECAG00000011952	protein_coding
ENSECAG00000016388	506.002358	-0.638609376	0.22857404	-2.793884103	0.005207914	0.09464318	POMC	ENSECAG00000016388	protein_coding
ENSECAG00000020589	471.4387686	-0.456480526	0.163400754	-2.793625585	0.005212079	0.09464318	HDAC3	ENSECAG00000020589	protein_coding
ENSECAG00000022823	30.89617713	1.234713924	0.442283776	2.791678081	0.00524355	0.095052711	PLCE1	ENSECAG00000022823	protein_coding
ENSECAG00000009065	12851.99047	-0.559605636	0.200630407	-2.789236412	0.005283248	0.095609752	RPS2	ENSECAG00000009065	protein_coding
ENSECAG00000039438	6228.997513	-0.535420121	0.192145807	-2.78653034	0.005327563	0.096248296	MYL6	ENSECAG00000039438	protein_coding
ENSECAG00000018631	85.04622624	0.950227415	0.341454926	2.782878038	0.005387906	0.097132792	LTBP2	ENSECAG00000018631	protein_coding
ENSECAG00000008739	478.3252872	0.734450791	0.264015487	2.781847383	0.005405045	0.097132792	AOC3	ENSECAG00000008739	protein_coding
ENSECAG00000023749	148.1305793	1.478238491	0.531422624	2.7816627	0.005408122	0.097132792	MAPK4	ENSECAG00000023749	protein_coding
ENSECAG00000037857	3481.810501	-0.423952599	0.152425728	-2.781371656	0.005412973	0.097132792	CAV2	ENSECAG00000037857	protein_coding
ENSECAG00000021314	2085.348705	0.883839409	0.318142765	2.778121978	0.005467409	0.09745935	COL4A2	ENSECAG00000021314	protein_coding
ENSECAG00000024766	341.9291578	0.634808444	0.228509691	2.778037299	0.005468834	0.09745935	CREBBP	ENSECAG00000024766	protein_coding
ENSECAG00000008519	511.9858014	-0.610093023	0.219615041	-2.77801111	0.005469275	0.09745935	WBP1	ENSECAG00000008519	protein_coding
ENSECAG00000020477	1304.623078	-0.441795622	0.159037408	-2.777935251	0.005470552	0.09745935	FBXW4	ENSECAG00000020477	protein_coding
ENSECAG00000032085	157.0449225	0.991841433	0.357091029	2.777559087	0.005476888	0.09745935	CXCL14	ENSECAG00000032085	protein_coding
ENSECAG00000019509	1036.687021	0.729971	0.262862705	2.777004823	0.005486236	0.097462991	IGF2R	ENSECAG00000019509	protein_coding
ENSECAG00000013191	2843.87679	-0.547928776	0.197462161	-2.774854545	0.00552264	0.097852186	FIS1	ENSECAG00000013191	protein_coding
ENSECAG00000006416	86.57527262	0.973870226	0.351022762	2.774379133	0.005530718	0.097852186	EVC	ENSECAG00000006416	protein_coding
ENSECAG00000000134	31.24020154	1.715794144	0.618507664	2.77408712	0.005535685	0.097852186	MEGF9	ENSECAG00000000134	protein_coding
ENSECAG00000012328	666.1861528	-0.63040338	0.22731401	-2.773271126	0.005549586	0.097935497	STAT5A	ENSECAG00000012328	protein_coding
ENSECAG00000009020	57.70920195	-1.019441726	0.367992602	-2.770277775	0.00560085	0.098676802	IFI44	ENSECAG00000009020	protein_coding
ENSECAG00000023118	108.6309554	0.739701213	0.267148746	2.768873983	0.005625039	0.098939419	MCC	ENSECAG00000023118	protein_coding
ENSECAG00000014922	304.0388017	0.656442417	0.237149459	2.76805362	0.005639218	0.099025406	EPS8	ENSECAG00000014922	protein_coding
ENSECAG00000016866	55.32620779	1.069540047	0.386770744	2.765307519	0.005686916	0.099557727	HSPA13	ENSECAG00000016866	protein_coding
ENSECAG00000016654	1412.557293	-0.425875555	0.154010722	-2.76523315	0.005688212	0.099557727	SRSF1	ENSECAG00000016654	protein_coding
ENSECAG00000011381	202.0990722	-0.678430209	0.245481651	-2.763669733	0.005715536	0.099864804	TRIM13	ENSECAG00000011381	protein_coding
ENSECAG00000010135	195.012782	-0.581672263	0.210509912	-2.763158545	0.005724495	0.099864804	RPS19BP1	ENSECAG00000010135	protein_coding
ENSECAG00000019591	83.46986666	1.095702207	0.39662267	2.762580883	0.005734635	0.099878228	ANKRD28	ENSECAG00000019591	protein_coding
ENSECAG00000020691	417.3762925	-0.520667351	0.188516243	-2.761923026	0.005746202	0.099916429	PRPF40B	ENSECAG00000020691	protein_coding
ENSECAG00000005924	24.86729963	1.685225857	0.610526276	2.760283913	0.005775115	0.09992617	TSKU	ENSECAG00000005924	protein_coding
ENSECAG00000023341	3133.879506	0.766373324	0.277654636	2.760167576	0.005777172	0.09992617	DHCR7	ENSECAG00000023341	protein_coding
ENSECAG00000006066	231.506185	-0.594688596	0.215505828	-2.759501223	0.005788967	0.09992617	SUPT7L	ENSECAG00000006066	protein_coding
ENSECAG00000018101	1266.539012	0.701113173	0.254083022	2.75938616	0.005791006	0.09992617	FBLN1	ENSECAG00000018101	protein_coding
ENSECAG00000007762	29.11855085	1.719646277	0.623232367	2.759237756	0.005793637	0.09992617	TRIM59	ENSECAG00000007762	protein_coding
ENSECAG00000013915	7289.230065	-0.641117399	0.232452295	-2.758060092	0.005814551	0.100124874	RPS3	ENSECAG00000013915	protein_coding
ENSECAG00000013037	1446.895042	0.77638664	0.281614357	2.756914274	0.005834965	0.100290357	ALDOC	ENSECAG00000013037	protein_coding
ENSECAG00000003846	134.421455	-0.699592431	0.253800546	-2.756465432	0.005842979	0.100290357	ANKAR	ENSECAG00000003846	protein_coding
ENSECAG00000011175	124.5410744	-0.778392961	0.282635259	-2.754054695	0.005886193	0.100821355	B4GALT7	ENSECAG00000011175	protein_coding
ENSECAG00000022663	1485.3839	-0.362523298	0.131650209	-2.753685709	0.005892833	0.100821355	MRPL28	ENSECAG00000022663	protein_coding
ENSECAG00000017157	214.1473366	0.669839749	0.243480069	2.751107109	0.005939422	0.101455607	IER3	ENSECAG00000017157	protein_coding
ENSECAG00000038174	549.2085083	-0.756132742	0.274993585	-2.749637751	0.005966118	0.101723183	C1orf53	ENSECAG00000038174	protein_coding
ENSECAG00000016679	104.425928	1.21236169	0.440987797	2.749195554	0.005974173	0.101723183	GALNT15	ENSECAG00000016679	protein_coding
ENSECAG00000020406	102.7887903	0.899310611	0.327236449	2.74819817	0.005992378	0.101801418	PPP1R12A	ENSECAG00000020406	protein_coding
ENSECAG00000017915	132.7854928	-0.616911133	0.224553584	-2.747278054	0.006009217	0.101801418	TRIM36	ENSECAG00000017915	protein_coding
ENSECAG00000000836	511.9080792	-0.429237071	0.156253903	-2.747048636	0.006013422	0.101801418	FES	ENSECAG00000000836	protein_coding
ENSECAG00000009516	168.734459	-0.628405301	0.228772642	-2.74685511	0.006016971	0.101801418	IZUMO4	ENSECAG00000009516	protein_coding
ENSECAG00000010580	1280.571006	-0.607456524	0.221245703	-2.745619529	0.006039676	0.102023626	TMEM126A	ENSECAG00000010580	protein_coding
ENSECAG00000013186	132.2886187	0.751586082	0.2738268	2.744749901	0.006055703	0.102031138	WWC3	ENSECAG00000013186	protein_coding
ENSECAG00000022640	945.3630436	-0.442872639	0.161403806	-2.743879776	0.006071777	0.102031138	EIF3M	ENSECAG00000022640	protein_coding
ENSECAG00000010970	196.2903428	-0.610897058	0.222642001	-2.74385361	0.006072261	0.102031138	PAFAH1B3	ENSECAG00000010970	protein_coding
ENSECAG00000011160	159.2868695	0.755679641	0.275503196	2.742906987	0.006089793	0.102031138	TP53INP2	ENSECAG00000011160	protein_coding
ENSECAG00000012110	4396.580227	-0.359878495	0.131225437	-2.742444627	0.006098373	0.102031138	MRPL15	ENSECAG00000012110	protein_coding
ENSECAG00000038631	57.94113623	-0.990073174	0.361219505	-2.74091836	0.006126773	0.102031138	CHRM2	ENSECAG00000038631	protein_coding
ENSECAG00000024334	39.67070156	1.239815089	0.452447948	2.740238062	0.00613947	0.102031138	CARMIL1	ENSECAG00000024334	protein_coding
ENSECAG00000007066	277.6221572	-0.589821982	0.215265413	-2.739975618	0.006144374	0.102031138	RASSF4	ENSECAG00000007066	protein_coding
ENSECAG00000011528	55.40841397	0.945655795	0.345150494	2.739836133	0.006146982	0.102031138	ABHD2	ENSECAG00000011528	protein_coding
ENSECAG00000009449	68.00878768	1.066556104	0.389298882	2.73968448	0.006149819	0.102031138	GRPEL2	ENSECAG00000009449	protein_coding
ENSECAG00000000887	30.10012669	-1.355484212	0.494784287	-2.739545794	0.006152414	0.102031138	ARL4C	ENSECAG00000000887	protein_coding
ENSECAG00000009109	89.2972272	-0.643571739	0.234951115	-2.739172956	0.006159396	0.102031138	ZNF79	ENSECAG00000009109	protein_coding
ENSECAG00000011500	89.8428749	1.138481395	0.415689778	2.738776501	0.006166828	0.102031138	FUBP3	ENSECAG00000011500	protein_coding
ENSECAG00000001324	68.7176359	-1.494883114	0.546167293	-2.737042537	0.006199428	0.102031138	ISG15	ENSECAG00000001324	protein_coding
ENSECAG00000013685	1637.516599	0.569508686	0.208152847	2.736011997	0.006218876	0.102031138	TNXB	ENSECAG00000013685	protein_coding
ENSECAG00000016718	50.54298091	1.063894656	0.388877568	2.735808755	0.006222718	0.102031138	RNF128	ENSECAG00000016718	protein_coding
ENSECAG00000005087	352.4715574	-0.583107795	0.21316093	-2.735528473	0.00622802	0.102031138	PCID2	ENSECAG00000005087	protein_coding
ENSECAG00000019813	93.666029	0.863848697	0.315809091	2.735350951	0.00623138	0.102031138	NFATC1	ENSECAG00000019813	protein_coding
ENSECAG00000013761	395.388946	-0.586669945	0.214542817	-2.734512177	0.006247278	0.102031138	ZNF576	ENSECAG00000013761	protein_coding
ENSECAG00000021198	247.4877077	-0.453692376	0.165971807	-2.733550868	0.006265544	0.102031138	CFAP418	ENSECAG00000021198	protein_coding
ENSECAG00000017667	28.94797751	1.381655549	0.505467699	2.733420065	0.006268034	0.102031138	ENDOD1	ENSECAG00000017667	protein_coding
ENSECAG00000019065	20.10542712	1.880858714	0.68817888	2.733095665	0.006274211	0.102031138	ABCG1	ENSECAG00000019065	protein_coding
ENSECAG00000002919	234.8920107	0.654795131	0.239587873	2.733006157	0.006275916	0.102031138	ATP2B4	ENSECAG00000002919	protein_coding
ENSECAG00000004773	74.22585877	1.076610137	0.393935514	2.73296034	0.006276789	0.102031138	TET2	ENSECAG00000004773	protein_coding
ENSECAG00000022735	342.1062986	0.542652934	0.198568718	2.732821869	0.006279428	0.102031138	DOP1B	ENSECAG00000022735	protein_coding
ENSECAG00000003554	204.2152923	-1.180600177	0.432220211	-2.731478415	0.006305087	0.102151332	AKR1E2	ENSECAG00000003554	protein_coding
ENSECAG00000022770	415.4002304	0.580976567	0.21270043	2.731431086	0.006305993	0.102151332	PTTG1IP	ENSECAG00000022770	protein_coding
ENSECAG00000017154	14313.65687	-0.555590619	0.203494459	-2.730249374	0.006328643	0.102362684	RPL10	ENSECAG00000017154	protein_coding
ENSECAG00000004868	156.1875772	-0.639447521	0.234259821	-2.729650852	0.006340143	0.102393317	PHKA2	ENSECAG00000004868	protein_coding
ENSECAG00000021258	629.9566356	-0.501148899	0.183638525	-2.728996539	0.006352737	0.102441489	C10H19orf12	ENSECAG00000021258	protein_coding
ENSECAG00000018265	294.4176619	-0.795674385	0.291813369	-2.726655006	0.006397989	0.102705824	IRF3	ENSECAG00000018265	protein_coding
ENSECAG00000023676	304.5214598	-0.527054376	0.193304091	-2.726555727	0.006399914	0.102705824	ZNF32	ENSECAG00000023676	protein_coding
ENSECAG00000016615	502.3737235	0.6868726	0.251947188	2.726256266	0.006405724	0.102705824	NID1	ENSECAG00000016615	protein_coding
ENSECAG00000011996	85.06785854	-1.030520521	0.378050115	-2.725883368	0.006412965	0.102705824	ZMYND10	ENSECAG00000011996	protein_coding
ENSECAG00000008134	559.0596961	0.915755122	0.335975557	2.725659958	0.006417307	0.102705824	NFIC	ENSECAG00000008134	protein_coding
ENSECAG00000009606	800.6422207	-0.394287143	0.14487592	-2.721550577	0.006497644	0.103726464	CUL1	ENSECAG00000009606	protein_coding
ENSECAG00000015928	2198.845353	-0.428654263	0.157512221	-2.721403199	0.006500542	0.103726464	ISOC2	ENSECAG00000015928	protein_coding
ENSECAG00000001854	454.7427717	-0.562145114	0.206639555	-2.72041388	0.006520025	0.103881838	TST	ENSECAG00000001854	protein_coding
ENSECAG00000010559	30.58582694	1.065200785	0.391670321	2.719636204	0.006535377	0.103945763	ZKSCAN8	ENSECAG00000010559	protein_coding
ENSECAG00000020634	278.8465302	-0.682629116	0.251038269	-2.71922332	0.006543541	0.103945763	NT5M	ENSECAG00000020634	protein_coding
ENSECAG00000017063	237.9653399	-0.493297577	0.181503163	-2.717845615	0.006570849	0.104160543	TIMM9	ENSECAG00000017063	protein_coding
ENSECAG00000013531	639.6005558	-0.424826707	0.156326764	-2.717555814	0.006576606	0.104160543	AUP1	ENSECAG00000013531	protein_coding
ENSECAG00000017829	98.7742528	-0.735453967	0.27085949	-2.715260106	0.006622374	0.104646286	KLHL8	ENSECAG00000017829	protein_coding
ENSECAG00000024078	431.8000614	-0.55521852	0.204497868	-2.715033289	0.006626911	0.104646286	MKLN1	ENSECAG00000024078	protein_coding
ENSECAG00000021765	811.0132631	-0.855883065	0.315575087	-2.712137622	0.006685083	0.105202008	TSPO	ENSECAG00000021765	protein_coding
ENSECAG00000010641	45.06634714	1.274339772	0.469874156	2.712087386	0.006686096	0.105202008	UNKL	ENSECAG00000010641	protein_coding
ENSECAG00000023592	18960.99908	-0.556444347	0.205270507	-2.710785654	0.0067124	0.105202008	YBX1	ENSECAG00000023592	protein_coding
ENSECAG00000028489	1768.582132	-0.601222742	0.221813964	-2.710481933	0.006718551	0.105202008	TMEM182	ENSECAG00000028489	protein_coding
ENSECAG00000024147	37.27810452	1.288579028	0.475416578	2.710420897	0.006719788	0.105202008	SOX10	ENSECAG00000024147	protein_coding
ENSECAG00000009090	131.6965348	0.587847686	0.216890339	2.710345193	0.006721322	0.105202008	PGM2	ENSECAG00000009090	protein_coding
ENSECAG00000003862	219.1175238	-0.695234872	0.25672111	-2.708132853	0.006766293	0.105637988	NRDE2	ENSECAG00000003862	protein_coding
ENSECAG00000008638	623.5571497	0.931229634	0.343935172	2.70757314	0.006777713	0.105637988	RERE	ENSECAG00000008638	protein_coding
ENSECAG00000009902	52.49781579	-1.065870776	0.39367129	-2.707514627	0.006778908	0.105637988	IRF5	ENSECAG00000009902	protein_coding
ENSECAG00000011871	522.7967522	0.924210869	0.341578182	2.705708145	0.006815892	0.105870584	DNER	ENSECAG00000011871	protein_coding
ENSECAG00000017484	154.662051	1.094019866	0.404364411	2.705529556	0.006819558	0.105870584	DNAAF9	ENSECAG00000017484	protein_coding
ENSECAG00000014528	25.232543	1.392397451	0.514779498	2.704842474	0.006833679	0.105870584	KIF3B	ENSECAG00000014528	protein_coding
ENSECAG00000016123	206.7983535	0.511236198	0.189026342	2.704576482	0.006839152	0.105870584	PCDHGA4	ENSECAG00000016123	protein_coding
ENSECAG00000000413	2352.855594	-0.435335099	0.160974949	-2.704365501	0.006843497	0.105870584	DCAF6	ENSECAG00000000413	protein_coding
ENSECAG00000022710	983.501457	-0.408773276	0.151316613	-2.701443468	0.006903922	0.106614458	DCAF11	ENSECAG00000022710	protein_coding
ENSECAG00000030546	85.19504391	0.615995117	0.228099964	2.700548938	0.006922515	0.106614458	MEX3D	ENSECAG00000030546	protein_coding
ENSECAG00000018963	64.67862102	1.028837929	0.380983049	2.700482163	0.006923905	0.106614458	COLEC12	ENSECAG00000018963	protein_coding
ENSECAG00000018218	1381.94837	0.598902036	0.221843742	2.699657111	0.006941097	0.106614458	SYNPO2	ENSECAG00000018218	protein_coding
ENSECAG00000019332	75.46606511	0.837540539	0.310242326	2.699633381	0.006941592	0.106614458	AVL9	ENSECAG00000019332	protein_coding
ENSECAG00000022839	351.5154301	-0.548472474	0.203211359	-2.69902468	0.006954302	0.106655977	DRAXIN	ENSECAG00000022839	protein_coding
ENSECAG00000021084	91.11994857	0.86612765	0.321044433	2.697843545	0.006979023	0.10671359	ULK3	ENSECAG00000021084	protein_coding
ENSECAG00000003990	111.3657954	0.711083198	0.263581013	2.697778529	0.006980386	0.10671359	KBTBD13	ENSECAG00000003990	protein_coding
ENSECAG00000010510	90.48057284	0.952510284	0.353126126	2.697365656	0.006989048	0.10671359	SEMA4F	ENSECAG00000010510	protein_coding
ENSECAG00000023538	21.43896076	1.894882346	0.702691186	2.696607532	0.007004978	0.10671359	ENOX1	ENSECAG00000023538	protein_coding
ENSECAG00000021856	67.23555367	1.374533388	0.509852866	2.695941281	0.007019004	0.10671359	PADI2	ENSECAG00000021856	protein_coding
ENSECAG00000024267	223.8180821	1.115758043	0.413892976	2.695764628	0.007022727	0.10671359	TFRC	ENSECAG00000024267	protein_coding
ENSECAG00000022426	156.4550352	0.755697439	0.28035437	2.695507971	0.00702814	0.10671359	SWAP70	ENSECAG00000022426	protein_coding
ENSECAG00000000626	29.40423823	1.293388842	0.480103175	2.693981022	0.007060418	0.106989899	PDPK1	ENSECAG00000000626	protein_coding
ENSECAG00000012168	30.59835712	1.600750228	0.594257458	2.693698173	0.007066412	0.106989899	RCOR1	ENSECAG00000012168	protein_coding
ENSECAG00000021265	735.0438533	0.817396864	0.303512192	2.693126948	0.007078531	0.107021366	APLP2	ENSECAG00000021265	protein_coding
ENSECAG00000006915	50.3000877	1.346423162	0.500052185	2.692565302	0.007090465	0.10704995	STK17A	ENSECAG00000006915	protein_coding
ENSECAG00000009280	3698.499116	0.758781588	0.281872949	2.691927661	0.007104035	0.107103128	SPARCL1	ENSECAG00000009280	protein_coding
ENSECAG00000016542	500.0019028	-0.400362953	0.148794522	-2.690710304	0.007130008	0.107342874	CPOX	ENSECAG00000016542	protein_coding
ENSECAG00000031341	225.8020124	0.657532706	0.244503107	2.689261143	0.007161037	0.107559426	SURF4	ENSECAG00000031341	protein_coding
ENSECAG00000013416	440.4590133	-0.536873132	0.199659087	-2.688949154	0.007167734	0.107559426	B3GAT3	ENSECAG00000013416	protein_coding
ENSECAG00000004604	276.1028237	-0.496127374	0.184528188	-2.688626489	0.007174665	0.107559426	FBXW2	ENSECAG00000004604	protein_coding
ENSECAG00000019750	731.9285898	0.39358603	0.14646337	2.687265981	0.007203956	0.107758682	IL6ST	ENSECAG00000019750	protein_coding
ENSECAG00000016621	692.6274146	-0.659860174	0.245585263	-2.686888316	0.007212106	0.107758682	ARL2BP	ENSECAG00000016621	protein_coding
ENSECAG00000000381	94.29232444	0.732277986	0.272566579	2.686602259	0.007218285	0.107758682	DMXL2	ENSECAG00000000381	protein_coding
ENSECAG00000009860	491.510636	0.651550291	0.242605332	2.685638795	0.00723913	0.107815089	STAB1	ENSECAG00000009860	protein_coding
ENSECAG00000024327	822.3644339	-0.501387811	0.186702347	-2.685492811	0.007242293	0.107815089	FBXL5	ENSECAG00000024327	protein_coding
ENSECAG00000004025	1149.954226	-0.482633572	0.179752253	-2.68499318	0.007253129	0.107825799	YPEL5	ENSECAG00000004025	protein_coding
ENSECAG00000015176	38.12288618	1.695547894	0.6321843	2.682046823	0.007317322	0.108608964	UBIAD1	ENSECAG00000015176	protein_coding
ENSECAG00000010625	1408.866819	-0.435032676	0.162226251	-2.681641669	0.007326189	0.108608964	AAMDC	ENSECAG00000010625	protein_coding
ENSECAG00000021768	155.2013434	-0.568504683	0.212317394	-2.677617096	0.007414793	0.109415431	IQCE	ENSECAG00000021768	protein_coding
ENSECAG00000016471	262.7763339	-0.548690658	0.204917643	-2.677615507	0.007414828	0.109415431	MZF1	ENSECAG00000016471	protein_coding
ENSECAG00000013301	1955.305089	0.836314264	0.312474084	2.676427601	0.007441164	0.109415431	MFAP4	ENSECAG00000013301	protein_coding
ENSECAG00000007184	59.55059946	-0.920375761	0.34411588	-2.674609964	0.007481624	0.109415431	PROCA1	ENSECAG00000007184	protein_coding
ENSECAG00000022865	67.54221482	0.782274504	0.292488961	2.674543685	0.007483103	0.109415431	ERBB4	ENSECAG00000022865	protein_coding
ENSECAG00000009512	5163.535387	-0.421660471	0.157669957	-2.674323503	0.007488018	0.109415431	CNBP	ENSECAG00000009512	protein_coding
ENSECAG00000020066	649.6850874	-0.618268843	0.231203738	-2.674129955	0.007492341	0.109415431	DNAJB1	ENSECAG00000020066	protein_coding
ENSECAG00000007715	634.6467977	-0.54921049	0.205385357	-2.67404891	0.007494152	0.109415431	ZNF638	ENSECAG00000007715	protein_coding
ENSECAG00000014723	59.68314779	0.944742576	0.35331993	2.673901176	0.007497454	0.109415431	LPP	ENSECAG00000014723	protein_coding
ENSECAG00000022815	716.5429217	0.551322725	0.206191513	2.673838115	0.007498864	0.109415431	RNF123	ENSECAG00000022815	protein_coding
ENSECAG00000014026	122.2625241	-0.760075836	0.284276945	-2.673716065	0.007501594	0.109415431	ASTE1	ENSECAG00000014026	protein_coding
ENSECAG00000024869	795.5975428	-0.592663164	0.221670781	-2.673618786	0.00750377	0.109415431	C6H12orf57	ENSECAG00000024869	protein_coding
ENSECAG00000000550	230.9519228	-0.49888947	0.186693359	-2.67224005	0.007534673	0.109715951	TDRD3	ENSECAG00000000550	protein_coding
ENSECAG00000018383	61.70048736	1.116662797	0.417978752	2.671577898	0.007549555	0.109782679	EDEM3	ENSECAG00000018383	protein_coding
ENSECAG00000015765	117.8319338	1.305347655	0.488883473	2.670058874	0.007583795	0.110130339	THAP6	ENSECAG00000015765	protein_coding
ENSECAG00000019465	475.4186607	0.833390253	0.312389282	2.667794	0.007635106	0.110724613	PLTP	ENSECAG00000019465	protein_coding
ENSECAG00000020230	327.5225745	-0.438348011	0.164463364	-2.665323143	0.007691438	0.111336726	PSMD9	ENSECAG00000020230	protein_coding
ENSECAG00000024820	89.67279288	0.848389602	0.318341793	2.665027401	0.007698205	0.111336726	PHF20	ENSECAG00000024820	protein_coding
ENSECAG00000009958	5013.024264	-0.766648326	0.287807919	-2.663749935	0.007727498	0.111608949	DUSP1	ENSECAG00000009958	protein_coding
ENSECAG00000013331	859.8653726	-0.455868978	0.171191281	-2.662921698	0.007746544	0.111732626	NAGK	ENSECAG00000013331	protein_coding
ENSECAG00000022673	169.1607146	-0.562723687	0.211493661	-2.66071184	0.007797566	0.112163636	NSUN7	ENSECAG00000022673	protein_coding
ENSECAG00000001463	128.5864285	-0.813770188	0.305860306	-2.660594302	0.007800288	0.112163636	FKBPL	ENSECAG00000001463	protein_coding
ENSECAG00000001414	954.6949266	-0.456221506	0.17149497	-2.660261735	0.007807995	0.112163636	CIAO3	ENSECAG00000001414	protein_coding
ENSECAG00000012769	525.5402297	-0.41993933	0.157911796	-2.659328437	0.00782966	0.112323473	ERLEC1	ENSECAG00000012769	protein_coding
ENSECAG00000014178	228.6193725	-0.456169175	0.171675877	-2.657153612	0.007880353	0.112898762	GSR	ENSECAG00000014178	protein_coding
ENSECAG00000009188	10660.68414	-0.537326382	0.202298231	-2.656110136	0.007904779	0.113096702	RPL7	ENSECAG00000009188	protein_coding
ENSECAG00000018169	95.36611482	1.069789543	0.403191404	2.65330444	0.007970794	0.113868723	RREB1	ENSECAG00000018169	protein_coding
ENSECAG00000006366	1964.786336	-0.361343852	0.136206579	-2.652910416	0.007980105	0.113868723	MAF1	ENSECAG00000006366	protein_coding
ENSECAG00000019277	390.5631136	-0.475982711	0.179529218	-2.651282705	0.008018669	0.114266036	IFRD2	ENSECAG00000019277	protein_coding
ENSECAG00000007153	21.12130301	-1.639136658	0.618445253	-2.650415134	0.008039292	0.114406963	HUNK	ENSECAG00000007153	protein_coding
ENSECAG00000035543	140.6682198	0.79096739	0.298585156	2.649051279	0.008071808	0.11471654	SOD3	ENSECAG00000035543	protein_coding
ENSECAG00000006181	51.33842628	1.706066874	0.644295532	2.647957014	0.008097982	0.114825324	MCU	ENSECAG00000006181	protein_coding
ENSECAG00000005717	314.2381102	-0.417943896	0.157843889	-2.647830716	0.008101008	0.114825324	DCUN1D5	ENSECAG00000005717	protein_coding
ENSECAG00000009511	81.08075663	1.278060132	0.483072102	2.645692283	0.008152394	0.115400222	ANKRD52	ENSECAG00000009511	protein_coding
ENSECAG00000020590	250.6092905	0.739637454	0.279707906	2.644320872	0.008185502	0.11545511	ALDH5A1	ENSECAG00000020590	protein_coding
ENSECAG00000006437	33.28346088	1.595940517	0.603554458	2.644236151	0.008187551	0.11545511	VPS53	ENSECAG00000006437	protein_coding
ENSECAG00000019201	35.35734166	1.58039151	0.597685474	2.644185911	0.008188767	0.11545511	CHM	ENSECAG00000019201	protein_coding
ENSECAG00000020238	59.68588916	-0.892608157	0.337733375	-2.642937369	0.008219024	0.115728631	GRAMD1B	ENSECAG00000020238	protein_coding
ENSECAG00000018651	185.2679942	-0.729720076	0.276256924	-2.64145443	0.008255091	0.116083136	GTPBP3	ENSECAG00000018651	protein_coding
ENSECAG00000013580	42.09308918	1.587367947	0.601260746	2.640065825	0.008288993	0.116378856	WIPF2	ENSECAG00000013580	protein_coding
ENSECAG00000006819	427.2777599	0.621033897	0.235271416	2.639648741	0.0082992	0.116378856	DNAJC11	ENSECAG00000006819	protein_coding
ENSECAG00000020833	81.50024733	-0.701735589	0.265913703	-2.638959862	0.008316083	0.116378856	ZNF226	ENSECAG00000020833	protein_coding
ENSECAG00000010759	162.3542606	-0.523639861	0.198437987	-2.638808578	0.008319794	0.116378856	HIVEP1	ENSECAG00000010759	protein_coding
ENSECAG00000011652	1373.358255	-0.38443021	0.145712606	-2.638276953	0.00833285	0.116408709	PABPN1	ENSECAG00000011652	protein_coding
ENSECAG00000013478	23.47250166	1.671873346	0.6339358	2.63729126	0.008357104	0.116591241	FMO4	ENSECAG00000013478	protein_coding
ENSECAG00000036991	703.278348	-0.467133428	0.177155342	-2.636857705	0.008367792	0.116591241	CMTM7	ENSECAG00000036991	protein_coding
ENSECAG00000019103	164.4337801	0.778558553	0.295505706	2.634665041	0.008422035	0.117188892	EXD2	ENSECAG00000019103	protein_coding
ENSECAG00000021528	200.7042781	0.903052039	0.342813588	2.634236425	0.008432675	0.117188892	ZMIZ1	ENSECAG00000021528	protein_coding
ENSECAG00000019507	141.1084379	0.942198496	0.357784879	2.633421788	0.00845293	0.117317425	SOGA1	ENSECAG00000019507	protein_coding
ENSECAG00000018341	532.7700995	-0.513261065	0.194952157	-2.632753962	0.008469568	0.117395477	CA11	ENSECAG00000018341	protein_coding
ENSECAG00000001697	297.5703827	-0.721762582	0.274265327	-2.631621686	0.008497843	0.117634426	MSRA	ENSECAG00000001697	protein_coding
ENSECAG00000023953	4038.973394	0.663845587	0.252315828	2.631010474	0.008513141	0.117693349	OGDH	ENSECAG00000023953	protein_coding
ENSECAG00000020988	214.3687345	-0.546190325	0.207672948	-2.63005043	0.00853722	0.117873356	NMNAT1	ENSECAG00000020988	protein_coding
ENSECAG00000040540	77.33865168	-0.753380234	0.286852185	-2.626370905	0.008630072	0.119001215	TSPOAP1	ENSECAG00000040540	protein_coding
ENSECAG00000019773	143.3033412	1.134870552	0.432522865	2.623839439	0.008694476	0.119704431	CMTM5	ENSECAG00000019773	protein_coding
ENSECAG00000016946	496.4028382	-0.582457904	0.222016871	-2.623484884	0.008703531	0.119704431	PSMG3	ENSECAG00000016946	protein_coding
ENSECAG00000008886	168.8933133	-0.933412488	0.355861005	-2.622969292	0.008716713	0.11973124	GNG14	ENSECAG00000008886	protein_coding
ENSECAG00000039989	86.07229041	-0.726749886	0.277162954	-2.622103264	0.008738895	0.119881441	METTL26	ENSECAG00000039989	protein_coding
ENSECAG00000022246	168.3022439	0.649879977	0.247903339	2.621505548	0.008754234	0.119937503	PIP4K2B	ENSECAG00000022246	protein_coding
ENSECAG00000012348	86.17751714	1.319408191	0.503453138	2.620716987	0.008774507	0.119988901	EFNB2	ENSECAG00000012348	protein_coding
ENSECAG00000000816	66.87402048	1.13188463	0.431937205	2.620484219	0.008780499	0.119988901	AMPD3	ENSECAG00000000816	protein_coding
ENSECAG00000000860	173.3722749	1.177310933	0.449432006	2.619552937	0.008804511	0.12012261	CSF1R	ENSECAG00000000860	protein_coding
ENSECAG00000011744	35.81235696	-1.767032128	0.674791222	-2.618635319	0.008828227	0.12012261	SBSPON	ENSECAG00000011744	protein_coding
ENSECAG00000003056	1563.265713	-0.471930022	0.180244326	-2.618279499	0.008837439	0.12012261	TM6SF1	ENSECAG00000003056	protein_coding
ENSECAG00000007483	187.26339	-0.584706442	0.223333642	-2.618084929	0.008842479	0.12012261	NUP107	ENSECAG00000007483	protein_coding
ENSECAG00000024428	44.69764715	1.001864893	0.382694309	2.617924724	0.008846632	0.12012261	PROCR	ENSECAG00000024428	protein_coding
ENSECAG00000017669	281.5395711	-0.565079066	0.215944978	-2.616773359	0.008876526	0.120375175	CTPS2	ENSECAG00000017669	protein_coding
ENSECAG00000008480	81.83373583	0.709514692	0.271188394	2.616316581	0.00888841	0.120375422	MAPK8	ENSECAG00000008480	protein_coding
ENSECAG00000009450	317.9862582	1.038442362	0.396989802	2.615791031	0.008902102	0.120375422	DDC	ENSECAG00000009450	protein_coding
ENSECAG00000015069	730.9164805	-0.552667933	0.211323726	-2.615266839	0.008915777	0.120375422	BHLHE40	ENSECAG00000015069	protein_coding
ENSECAG00000003388	546.3602429	-0.339805656	0.12996901	-2.614512928	0.008935478	0.120375422	RNF220	ENSECAG00000003388	protein_coding
ENSECAG00000010237	137.4878409	-0.663517776	0.253827997	-2.614044874	0.008947728	0.120375422	FBXL6	ENSECAG00000010237	protein_coding
ENSECAG00000007773	266.2979344	-0.484286684	0.185329736	-2.613108366	0.008972285	0.120375422	ZMPSTE24	ENSECAG00000007773	protein_coding
ENSECAG00000022213	205.6800397	-0.583505434	0.223319935	-2.612867649	0.008978606	0.120375422	TRABD	ENSECAG00000022213	protein_coding
ENSECAG00000018306	19.97115874	1.906045983	0.72966379	2.612224985	0.008995503	0.120375422	CREB3L1	ENSECAG00000018306	protein_coding
ENSECAG00000022638	343.9513301	-0.780965116	0.298988276	-2.612025889	0.009000744	0.120375422	PLD1	ENSECAG00000022638	protein_coding
ENSECAG00000017720	579.3462739	-0.47946093	0.183616662	-2.611205998	0.009022353	0.120375422	SSBP4	ENSECAG00000017720	protein_coding
ENSECAG00000024130	89.69384489	0.868232967	0.332526512	2.61101878	0.009027294	0.120375422	ZNF609	ENSECAG00000024130	protein_coding
ENSECAG00000014457	35.84136246	-1.194274165	0.45745323	-2.610702222	0.009035653	0.120375422	TMPRSS9	ENSECAG00000014457	protein_coding
ENSECAG00000014876	56.05480483	0.771476704	0.295569968	2.610132243	0.009050723	0.120375422	POLK	ENSECAG00000014876	protein_coding
ENSECAG00000008692	79.31521591	0.979242137	0.375170066	2.610128646	0.009050818	0.120375422	MAPKBP1	ENSECAG00000008692	protein_coding
ENSECAG00000019028	59.45358464	1.069265524	0.409693957	2.609912854	0.009056529	0.120375422	C28H12orf29	ENSECAG00000019028	protein_coding
ENSECAG00000023124	17.7593029	1.766157965	0.676718403	2.609886117	0.009057237	0.120375422	CDC42SE2	ENSECAG00000023124	protein_coding
ENSECAG00000003775	2107.851366	0.648487372	0.248579013	2.608777646	0.009086626	0.120502056	MAP4	ENSECAG00000003775	protein_coding
ENSECAG00000017784	79.1130633	0.905495231	0.34710937	2.608674127	0.009089375	0.120502056	OSR2	ENSECAG00000017784	protein_coding
ENSECAG00000013736	549.505188	-0.455961429	0.174835037	-2.607952252	0.009108566	0.120606464	RING1	ENSECAG00000013736	protein_coding
ENSECAG00000014892	51707.05852	-2.03968556	0.78255253	-2.606451941	0.009148566	0.120985814	NPPA	ENSECAG00000014892	protein_coding
ENSECAG00000017023	62.9355183	-0.958997548	0.368053303	-2.605594191	0.009171505	0.121138878	TOMM20L	ENSECAG00000017023	protein_coding
ENSECAG00000023080	954.6177488	0.75697206	0.290654651	2.604369331	0.009204351	0.121343133	PPP1R12B	ENSECAG00000023080	protein_coding
ENSECAG00000038477	427.2237817	-0.652487598	0.250555029	-2.604168831	0.009209738	0.121343133	NME3	ENSECAG00000038477	protein_coding
ENSECAG00000022341	1150.481008	0.51126811	0.196389245	2.603340676	0.009232017	0.1214865	DNM2	ENSECAG00000022341	protein_coding
ENSECAG00000024046	653.935113	-0.581723735	0.223571127	-2.601962713	0.009269193	0.121794514	RAB24	ENSECAG00000024046	protein_coding
ENSECAG00000030892	7908.313695	-0.497520722	0.191234471	-2.60162679	0.009278276	0.121794514	RPL37A	ENSECAG00000030892	protein_coding
ENSECAG00000014732	21.4715399	1.358907327	0.522520439	2.600677844	0.009303978	0.121977762	ATP10A	ENSECAG00000014732	protein_coding
ENSECAG00000010266	86.20416234	0.865427457	0.332822526	2.600267074	0.009315123	0.121977762	NFAT5	ENSECAG00000010266	protein_coding
ENSECAG00000024841	613.6706662	-0.500835652	0.192670245	-2.599444722	0.009337472	0.12212038	PLEKHA4	ENSECAG00000024841	protein_coding
ENSECAG00000024389	124.0600073	-0.880533544	0.338970232	-2.597672184	0.009385805	0.122350076	TEC	ENSECAG00000024389	protein_coding
ENSECAG00000024077	187.2730631	1.051916091	0.405002434	2.59730807	0.009395761	0.122350076	JCAD	ENSECAG00000024077	protein_coding
ENSECAG00000018145	193.2351361	0.973703459	0.3749131	2.597144402	0.00940024	0.122350076	NT5DC3	ENSECAG00000018145	protein_coding
ENSECAG00000020304	891.5463588	0.545884558	0.210188545	2.597118493	0.009400949	0.122350076	HIPK3	ENSECAG00000020304	protein_coding
ENSECAG00000024436	820.6073936	0.539195145	0.207924429	2.593226524	0.009508012	0.123592565	ANK2	ENSECAG00000024436	protein_coding
ENSECAG00000023703	202.5148751	-0.905378967	0.349421028	-2.591083234	0.009567435	0.124213505	PLCD1	ENSECAG00000023703	protein_coding
ENSECAG00000023864	129.7767464	0.722185053	0.278794659	2.590383383	0.00958691	0.124225734	ST8SIA5	ENSECAG00000023864	protein_coding
ENSECAG00000009478	1624.185588	-0.485978801	0.187621249	-2.590211944	0.009591686	0.124225734	RHOT1	ENSECAG00000009478	protein_coding
ENSECAG00000013159	195.7686512	-0.541036852	0.209034115	-2.58827059	0.009645917	0.12464396	TJAP1	ENSECAG00000013159	protein_coding
ENSECAG00000023537	230.7448509	0.537306685	0.20759708	2.588218894	0.009647365	0.12464396	SBF2	ENSECAG00000023537	protein_coding
ENSECAG00000020809	59.24810315	-0.670939795	0.259325808	-2.587246519	0.009674635	0.124817237	C16H3orf18	ENSECAG00000020809	protein_coding
ENSECAG00000017566	99.65995052	0.911130719	0.352283087	2.586359528	0.00969957	0.124817237	MVB12B	ENSECAG00000017566	protein_coding
ENSECAG00000014090	9599.204328	-0.493509067	0.190819307	-2.586263803	0.009702264	0.124817237	RPL10A	ENSECAG00000014090	protein_coding
ENSECAG00000016788	857.9450513	-0.403127852	0.155884131	-2.586073704	0.009707617	0.124817237	COQ3	ENSECAG00000016788	protein_coding
ENSECAG00000007165	120.0228812	-0.678287969	0.262351965	-2.585412192	0.009726264	0.124902365	TRAF5	ENSECAG00000007165	protein_coding
ENSECAG00000008062	853.7016638	-0.331731177	0.128328878	-2.585007999	0.009737674	0.124902365	DDHD2	ENSECAG00000008062	protein_coding
ENSECAG00000027000	171.0099888	-0.518894053	0.20093045	-2.582456033	0.009809986	0.125678656	TMEM243	ENSECAG00000027000	protein_coding
ENSECAG00000017094	151.4897672	0.846983585	0.328086108	2.581589295	0.009834655	0.125838301	CPED1	ENSECAG00000017094	protein_coding
ENSECAG00000013439	202.3966377	0.944753454	0.366014795	2.581189249	0.009846059	0.125838301	OLFML3	ENSECAG00000013439	protein_coding
ENSECAG00000013546	312.8597515	0.802035552	0.310889456	2.579809434	0.009885485	0.126084481	FBXO40	ENSECAG00000013546	protein_coding
ENSECAG00000019246	260.5491636	0.492869515	0.19107238	2.57949116	0.009894599	0.126084481	AP1B1	ENSECAG00000019246	protein_coding
ENSECAG00000013357	37.64230198	-0.891609711	0.345682366	-2.579274496	0.009900808	0.126084481	C16H3orf20	ENSECAG00000013357	protein_coding
ENSECAG00000019938	61.31620749	0.974755397	0.378196146	2.577380564	0.009955228	0.126626222	GFPT1	ENSECAG00000019938	protein_coding
ENSECAG00000018284	66.99607698	-1.004425475	0.390030096	-2.57525121	0.010016731	0.127256653	IDNK	ENSECAG00000018284	protein_coding
ENSECAG00000016096	131.4104277	-0.553520731	0.214994306	-2.574583212	0.010036094	0.127350867	CYB5R2	ENSECAG00000016096	protein_coding
ENSECAG00000013956	23.34061115	-1.501283517	0.583298869	-2.573780948	0.010059394	0.127494744	ROBO3	ENSECAG00000013956	protein_coding
ENSECAG00000012012	48.23789405	0.863487881	0.335662741	2.572486532	0.010097088	0.127768606	ENPP5	ENSECAG00000012012	protein_coding
ENSECAG00000006773	386.1365812	-0.478264257	0.185934701	-2.572216235	0.010104976	0.127768606	CIR1	ENSECAG00000006773	protein_coding
ENSECAG00000011550	86.70742554	1.136426485	0.442300976	2.569351066	0.010188918	0.128668134	CRK	ENSECAG00000011550	protein_coding
ENSECAG00000021391	154.9529538	0.966572476	0.376295232	2.568654594	0.010209416	0.128668134	CLASP1	ENSECAG00000021391	protein_coding
ENSECAG00000022614	193.8995248	-0.485141983	0.18887735	-2.568555645	0.010212331	0.128668134	BCL2L12	ENSECAG00000022614	protein_coding
ENSECAG00000019343	1047.777872	0.821220824	0.31990313	2.567092178	0.010255535	0.12890972	ALDH1A1	ENSECAG00000019343	protein_coding
ENSECAG00000019000	4235.765714	-0.482787834	0.188098042	-2.566681869	0.010267677	0.12890972	CHPT1	ENSECAG00000019000	protein_coding
ENSECAG00000038649	97.70429405	-1.058702692	0.41247973	-2.566678104	0.010267788	0.12890972	RAMP3	ENSECAG00000038649	protein_coding
ENSECAG00000012072	88.46350324	0.927681851	0.361551179	2.565838267	0.010292681	0.12906373	SRC	ENSECAG00000012072	protein_coding
ENSECAG00000002522	100.8515587	0.987664139	0.384987031	2.565447818	0.010304272	0.12906373	RAB15	ENSECAG00000002522	protein_coding
ENSECAG00000017640	469.9701147	0.481438835	0.187769957	2.563982236	0.010347884	0.129400894	ILF3	ENSECAG00000017640	protein_coding
ENSECAG00000004871	607.9722099	0.505440984	0.197150795	2.563727848	0.010355471	0.129400894	SERPINH1	ENSECAG00000004871	protein_coding
ENSECAG00000009996	169.7814782	-0.532504699	0.207822564	-2.562304539	0.01039801	0.129761874	YBX2	ENSECAG00000009996	protein_coding
ENSECAG00000005602	2219.102664	-0.640408953	0.249969589	-2.561947456	0.010408706	0.129761874	SHD	ENSECAG00000005602	protein_coding
ENSECAG00000005417	140.3398581	0.609023965	0.237802792	2.561046313	0.010435744	0.129875262	TMEM177	ENSECAG00000005417	protein_coding
ENSECAG00000010965	399.6099838	-0.640576382	0.250149005	-2.560779251	0.010443769	0.129875262	CYBA	ENSECAG00000010965	protein_coding
ENSECAG00000008774	1869.762483	-0.44854186	0.175204993	-2.560097476	0.010464281	0.129875262	ARL6IP5	ENSECAG00000008774	protein_coding
ENSECAG00000034225	361.9006097	-0.37626747	0.146978191	-2.560022455	0.01046654	0.129875262	FAM89B	ENSECAG00000034225	protein_coding
ENSECAG00000024226	6947.378059	0.739101492	0.289091445	2.556635639	0.010568986	0.130577858	CKMT2	ENSECAG00000024226	protein_coding
ENSECAG00000024831	214.7558287	-0.588110109	0.230049004	-2.556455793	0.010574451	0.130577858	DCTPP1	ENSECAG00000024831	protein_coding
ENSECAG00000003289	230.4907545	-0.73607198	0.287952998	-2.556222665	0.010581538	0.130577858	RAPSN	ENSECAG00000003289	protein_coding
ENSECAG00000020865	200.9717299	0.66486429	0.260106859	2.556119791	0.010584667	0.130577858	VPS13A	ENSECAG00000020865	protein_coding
ENSECAG00000021643	50.0790394	-1.592038522	0.622919887	-2.555767693	0.010595383	0.130577858	LIX1	ENSECAG00000021643	protein_coding
ENSECAG00000038215	323.4162639	-0.646906282	0.253120398	-2.5557256	0.010596665	0.130577858	TRIM7	ENSECAG00000038215	protein_coding
ENSECAG00000013481	752.3268253	0.68148826	0.266786943	2.554428831	0.010636217	0.130911478	VCL	ENSECAG00000013481	protein_coding
ENSECAG00000023217	305.0259455	-0.579128651	0.226750611	-2.55403347	0.010648302	0.130911478	KLHL17	ENSECAG00000023217	protein_coding
ENSECAG00000011567	327.0724854	-0.60146605	0.235589534	-2.553025339	0.010679173	0.131139748	UIMC1	ENSECAG00000011567	protein_coding
ENSECAG00000000329	452.3197926	-0.476014895	0.186503363	-2.552312658	0.010701044	0.131198172	C20H6orf62	ENSECAG00000000329	protein_coding
ENSECAG00000024658	407.4269537	0.593351988	0.232545364	2.55155372	0.010724379	0.131198172	CAP1	ENSECAG00000024658	protein_coding
ENSECAG00000008865	128.4133884	-0.601091982	0.235635478	-2.550940065	0.01074328	0.131198172	ZNF513	ENSECAG00000008865	protein_coding
ENSECAG00000007895	375.9046775	-0.48022585	0.188308317	-2.550210506	0.010765789	0.131198172	OARD1	ENSECAG00000007895	protein_coding
ENSECAG00000020336	440.2141954	0.573532646	0.224914775	2.549999868	0.010772296	0.131198172	KIF1B	ENSECAG00000020336	protein_coding
ENSECAG00000000584	1880.750762	-0.530638275	0.20809892	-2.549932859	0.010774367	0.131198172	COX7A2L	ENSECAG00000000584	protein_coding
ENSECAG00000023140	126.6813985	0.936482402	0.367265394	2.549879235	0.010776024	0.131198172	RASSF3	ENSECAG00000023140	protein_coding
ENSECAG00000017121	329.0286477	-0.549739249	0.215611668	-2.549673008	0.0107824	0.131198172	RPF2	ENSECAG00000017121	protein_coding
ENSECAG00000025096	171.973201	0.586568023	0.230232059	2.547725214	0.010842784	0.13163648	TMEM117	ENSECAG00000025096	protein_coding
ENSECAG00000029557	1198.380044	-0.621876133	0.24409178	-2.547714364	0.010843121	0.13163648	C1orf122	ENSECAG00000029557	protein_coding
ENSECAG00000012032	32.47202019	1.885215496	0.740395385	2.546228049	0.010889402	0.13204794	KIT	ENSECAG00000012032	protein_coding
ENSECAG00000021047	1514.897394	-0.422874687	0.166124986	-2.545521282	0.010911471	0.132165195	EFEMP2	ENSECAG00000021047	protein_coding
ENSECAG00000015565	246.6175854	-0.592409596	0.23277202	-2.545020645	0.010927128	0.132204603	PTS	ENSECAG00000015565	protein_coding
ENSECAG00000021626	76.80144572	0.891550779	0.350568155	2.543159626	0.010985503	0.132760177	DBT	ENSECAG00000021626	protein_coding
ENSECAG00000019365	436.9894586	0.675544817	0.265852563	2.541050608	0.011051992	0.133412439	RXRA	ENSECAG00000019365	protein_coding
ENSECAG00000013555	21.91968715	1.15031118	0.452841305	2.540208166	0.011078651	0.133582962	MAGEL2	ENSECAG00000013555	protein_coding
ENSECAG00000010103	238.8556211	0.735308789	0.289758609	2.537659855	0.011159639	0.134407448	ZC3H7B	ENSECAG00000010103	protein_coding
ENSECAG00000017703	67.30413019	1.027374914	0.405061387	2.536343743	0.011201672	0.134665126	SLC35F6	ENSECAG00000017703	protein_coding
ENSECAG00000012487	600.3957098	-0.445498606	0.175656009	-2.53619906	0.011206301	0.134665126	PIGF	ENSECAG00000012487	protein_coding
ENSECAG00000024522	116.4596075	-0.697601827	0.275189251	-2.534989373	0.011245074	0.134894133	POLH	ENSECAG00000024522	protein_coding
ENSECAG00000031942	261.54969	0.691731501	0.272911052	2.534640854	0.011256266	0.134894133	ARHGAP23	ENSECAG00000031942	protein_coding
ENSECAG00000000782	4702.339334	-0.289947185	0.114414775	-2.534176073	0.011271208	0.134894133	HNRNPA2B1	ENSECAG00000000782	protein_coding
ENSECAG00000000367	143.9280303	-0.579186762	0.228563701	-2.534027752	0.01127598	0.134894133	RFC2	ENSECAG00000000367	protein_coding
ENSECAG00000007150	281.0213642	0.502429677	0.19833313	2.53326147	0.011300662	0.135037847	DIDO1	ENSECAG00000007150	protein_coding
ENSECAG00000014809	1643.034622	-0.44441486	0.175514727	-2.532065928	0.011339267	0.135347419	STK11	ENSECAG00000014809	protein_coding
ENSECAG00000020179	350.2311254	0.66947289	0.264634259	2.529804312	0.011412616	0.136070551	TMEM184B	ENSECAG00000020179	protein_coding
ENSECAG00000016263	335.9442006	-0.421911063	0.166825196	-2.529060796	0.011436821	0.136179488	MRPL9	ENSECAG00000016263	protein_coding
ENSECAG00000019626	18.93919658	1.513148967	0.598380788	2.528739218	0.011447305	0.136179488	TENT5C	ENSECAG00000019626	protein_coding
ENSECAG00000022787	943.9569555	-0.368786702	0.145905362	-2.527574708	0.011485339	0.136479625	BCAP31	ENSECAG00000022787	protein_coding
ENSECAG00000029973	356.7640328	-0.490434668	0.194093751	-2.526792678	0.011510943	0.136600333	SMNDC1	ENSECAG00000029973	protein_coding
ENSECAG00000019447	327.215827	0.676268394	0.267730189	2.52593253	0.011539164	0.136600333	TOM1L2	ENSECAG00000019447	protein_coding
ENSECAG00000016705	1964.380221	-0.399025319	0.157977699	-2.52583322	0.011542426	0.136600333	UGP2	ENSECAG00000016705	protein_coding
ENSECAG00000018686	1497.535281	0.835144348	0.330702574	2.525363917	0.011557853	0.136600333	PPA1	ENSECAG00000018686	protein_coding
ENSECAG00000007423	37.96138256	1.116096285	0.441963788	2.525311608	0.011559574	0.136600333	ZKSCAN2	ENSECAG00000007423	protein_coding
ENSECAG00000018511	2056.117843	0.728749082	0.288665398	2.524546021	0.011584784	0.136746631	SORBS1	ENSECAG00000018511	protein_coding
ENSECAG00000020622	135.9477396	0.699129012	0.277090583	2.523106362	0.011632321	0.13704623	NAA60	ENSECAG00000020622	protein_coding
ENSECAG00000000393	238.9222453	-0.764789855	0.303127315	-2.522998813	0.011635879	0.13704623	HPS1	ENSECAG00000000393	protein_coding
ENSECAG00000020625	426.4934289	-0.427866396	0.169623452	-2.522448349	0.011654106	0.137109404	MTMR14	ENSECAG00000020625	protein_coding
ENSECAG00000020060	787.2311834	-0.458269554	0.181847855	-2.520071272	0.011733107	0.137505962	TMEM205	ENSECAG00000020060	protein_coding
ENSECAG00000017116	335.7203702	-0.576665054	0.228871841	-2.519598093	0.01174889	0.137505962	STK11IP	ENSECAG00000017116	protein_coding
ENSECAG00000014071	105.9350927	-0.953847184	0.37857415	-2.519578223	0.011749553	0.137505962	SLC30A7	ENSECAG00000014071	protein_coding
ENSECAG00000019151	237.0648596	-0.79649487	0.316140331	-2.519434544	0.011754349	0.137505962	MFSD9	ENSECAG00000019151	protein_coding
ENSECAG00000021826	102.5480261	0.789535858	0.313511131	2.518366269	0.011790065	0.137505962	NUP160	ENSECAG00000021826	protein_coding
ENSECAG00000008572	77.93290222	-0.799803854	0.317595235	-2.518311883	0.011791885	0.137505962	ZNF668	ENSECAG00000008572	protein_coding
ENSECAG00000011953	169.7424964	0.508000702	0.201728792	2.518235981	0.011794427	0.137505962	TMEM248	ENSECAG00000011953	protein_coding
ENSECAG00000011154	76.72031329	0.968577327	0.384672637	2.517926241	0.011804804	0.137505962	CHRD	ENSECAG00000011154	protein_coding
ENSECAG00000018348	20412.91766	-0.426004084	0.169216357	-2.517511263	0.011818719	0.137505962	TPT1	ENSECAG00000018348	protein_coding
ENSECAG00000017406	95.1395634	0.893568101	0.355014024	2.516993812	0.011836091	0.137505962	HDAC4	ENSECAG00000017406	protein_coding
ENSECAG00000007346	545.121944	-0.472173867	0.187621695	-2.516627235	0.011848411	0.137505962	FBXO9	ENSECAG00000007346	protein_coding
ENSECAG00000009631	802.0626212	-0.480731888	0.191024368	-2.516599812	0.011849333	0.137505962	FBXO6	ENSECAG00000009631	protein_coding
ENSECAG00000010473	34.44756996	1.195044635	0.474899494	2.516415896	0.011855519	0.137505962	ERCC4	ENSECAG00000010473	protein_coding
ENSECAG00000010531	51.64549912	1.713220485	0.681276149	2.514722535	0.01191261	0.138017941	F2RL2	ENSECAG00000010531	protein_coding
ENSECAG00000000446	132.2390602	0.638637511	0.25412351	2.513098895	0.011967578	0.138504251	DZIP3	ENSECAG00000000446	protein_coding
ENSECAG00000018687	63.16067826	0.695223407	0.277049573	2.509382705	0.012094237	0.139818305	CPPED1	ENSECAG00000018687	protein_coding
ENSECAG00000012538	149.445213	-0.840334005	0.334953471	-2.508808176	0.012113925	0.139858252	VPS9D1	ENSECAG00000012538	protein_coding
ENSECAG00000012524	1995.337363	-0.432090634	0.172249478	-2.508516366	0.012123935	0.139858252	FAM189A2	ENSECAG00000012524	protein_coding
ENSECAG00000035688	86.31017573	-0.575090948	0.229473777	-2.506129259	0.012206099	0.140551558	PRR3	ENSECAG00000035688	protein_coding
ENSECAG00000021181	57.44557472	0.940001052	0.375121218	2.505859457	0.012215416	0.140551558	GATAD1	ENSECAG00000021181	protein_coding
ENSECAG00000007965	590.6292208	-0.374730012	0.149555636	-2.505622796	0.012223595	0.140551558	CDK9	ENSECAG00000007965	protein_coding
ENSECAG00000009138	28.60924645	1.033785287	0.412753255	2.504608443	0.012258702	0.140774184	MME	ENSECAG00000009138	protein_coding
ENSECAG00000037704	3551.313848	-0.547328999	0.218555621	-2.504300717	0.01226937	0.140774184	HSPA8	ENSECAG00000037704	protein_coding
ENSECAG00000018757	58.53333929	0.978873532	0.391247037	2.501932129	0.01235176	0.141523499	SLC9A6	ENSECAG00000018757	protein_coding
ENSECAG00000009382	44.66917362	0.9007469	0.360089407	2.501453478	0.012368469	0.141523499	SH3BP4	ENSECAG00000009382	protein_coding
ENSECAG00000016083	123.4659928	0.658198171	0.263185507	2.500890635	0.012388143	0.141523499	VEZF1	ENSECAG00000016083	protein_coding
ENSECAG00000015276	108.9335537	0.573575362	0.229386725	2.500473212	0.012402751	0.141523499	PDIA5	ENSECAG00000015276	protein_coding
ENSECAG00000027675	113051.2131	1.096591469	0.438606366	2.500172257	0.012413293	0.141523499	MT-ND4	ENSECAG00000027675	protein_coding
ENSECAG00000034734	53.15420665	1.226132354	0.490425021	2.500142327	0.012414342	0.141523499	EBF3	ENSECAG00000034734	protein_coding
ENSECAG00000011695	324.8115711	-0.504896469	0.201986451	-2.49965513	0.012431426	0.141566846	TARBP2	ENSECAG00000011695	protein_coding
ENSECAG00000015322	650.2968708	-0.563086947	0.225308973	-2.499176752	0.012448221	0.141606813	PPP6R3	ENSECAG00000015322	protein_coding
ENSECAG00000018046	639.9119039	0.552905719	0.221332463	2.498077827	0.012486878	0.141895126	GRN	ENSECAG00000018046	protein_coding
ENSECAG00000011704	72.8684041	0.707763133	0.283426545	2.497166002	0.012519034	0.142105079	TNFAIP2	ENSECAG00000011704	protein_coding
ENSECAG00000024846	147.1851414	-0.678154584	0.271647505	-2.496450621	0.012544313	0.142105079	RCE1	ENSECAG00000024846	protein_coding
ENSECAG00000017141	80.22285066	0.691269242	0.276929755	2.496189844	0.01255354	0.142105079	UPF3A	ENSECAG00000017141	protein_coding
ENSECAG00000009552	190.3911861	0.623877832	0.249946589	2.496044591	0.012558681	0.142105079	KAT6A	ENSECAG00000009552	protein_coding
ENSECAG00000014738	236.5506624	0.483995397	0.193983503	2.495033809	0.012594513	0.142300386	IBTK	ENSECAG00000014738	protein_coding
ENSECAG00000020316	7670.179595	-0.62394235	0.250110303	-2.494668721	0.012607477	0.142300386	RPS9	ENSECAG00000020316	protein_coding
ENSECAG00000014918	65.06888859	-0.727071537	0.291490732	-2.494321279	0.012619826	0.142300386	ZNF154	ENSECAG00000014918	protein_coding
ENSECAG00000009570	833.5151966	-0.553547243	0.2219468	-2.494053722	0.012629343	0.142300386	LIMK2	ENSECAG00000009570	protein_coding
ENSECAG00000013565	285.3782765	-0.541839713	0.217291277	-2.493610057	0.012645138	0.142327901	DDX20	ENSECAG00000013565	protein_coding
ENSECAG00000018986	1656.228245	-0.337615543	0.135443152	-2.492673409	0.01267854	0.142338342	TCF25	ENSECAG00000018986	protein_coding
ENSECAG00000019230	29.55134425	-1.335657714	0.535868788	-2.492508882	0.012684416	0.142338342	DGKG	ENSECAG00000019230	protein_coding
ENSECAG00000023549	185.5368267	0.711809601	0.285590358	2.492414684	0.012687781	0.142338342	CDKN1B	ENSECAG00000023549	protein_coding
ENSECAG00000012511	90.33555472	0.834302309	0.334780525	2.492087339	0.012699481	0.142338342	RANBP10	ENSECAG00000012511	protein_coding
ENSECAG00000023104	57.71035783	0.848263744	0.340459911	2.49152313	0.012719668	0.14241486	ITGA11	ENSECAG00000023104	protein_coding
ENSECAG00000011249	234.8510424	0.769329419	0.308866154	2.490818141	0.012744934	0.142470862	AP1S2	ENSECAG00000011249	protein_coding
ENSECAG00000017760	119.8529844	1.211902308	0.4866289	2.490403485	0.012759815	0.142470862	ELK3	ENSECAG00000017760	protein_coding
ENSECAG00000024706	56.41312648	1.54933489	0.622156502	2.490265526	0.012764769	0.142470862	MAML1	ENSECAG00000024706	protein_coding
ENSECAG00000017221	1245.816684	-0.359836091	0.144607438	-2.488365028	0.012833194	0.142619706	GNB2	ENSECAG00000017221	protein_coding
ENSECAG00000021350	725.4533802	-0.335121231	0.134701126	-2.487887371	0.012850442	0.142619706	SRSF4	ENSECAG00000021350	protein_coding
ENSECAG00000018240	1267.670553	-0.394476422	0.158565081	-2.487788726	0.012854007	0.142619706	PHKB	ENSECAG00000018240	protein_coding
ENSECAG00000016097	142.9382316	0.671183188	0.269798683	2.487718548	0.012856543	0.142619706	DCAF7	ENSECAG00000016097	protein_coding
ENSECAG00000024965	235.9975382	0.670415732	0.269513794	2.487500626	0.012864423	0.142619706	DYRK1A	ENSECAG00000024965	protein_coding
ENSECAG00000015009	66.65166694	0.723472541	0.290867079	2.487296065	0.012871823	0.142619706	UGDH	ENSECAG00000015009	protein_coding
ENSECAG00000009893	57.35342405	1.126184324	0.452908421	2.486560795	0.012898453	0.142619706	CDK19	ENSECAG00000009893	protein_coding
ENSECAG00000015107	416.1173621	-0.471516567	0.189637453	-2.486410568	0.0129039	0.142619706	PHF20L1	ENSECAG00000015107	protein_coding
ENSECAG00000004158	38.4040135	1.936819094	0.778979689	2.486353781	0.012905959	0.142619706	DMP1	ENSECAG00000004158	protein_coding
ENSECAG00000008048	154.1474885	0.664532786	0.26728964	2.486189832	0.012911907	0.142619706	CBX1	ENSECAG00000008048	protein_coding
ENSECAG00000024798	275.9597613	-0.535483275	0.21552298	-2.484576239	0.012970573	0.143013224	TBC1D30	ENSECAG00000024798	protein_coding
ENSECAG00000007787	276.2709235	0.666503738	0.268267751	2.484472086	0.012974368	0.143013224	HP1BP3	ENSECAG00000007787	protein_coding
ENSECAG00000018555	132.6804501	0.551303439	0.221934381	2.484083078	0.01298855	0.14302165	UBP1	ENSECAG00000018555	protein_coding
ENSECAG00000009657	538.2024246	-0.546089904	0.219904794	-2.483301497	0.013017086	0.143187948	HAND2	ENSECAG00000009657	protein_coding
ENSECAG00000014711	3895.729078	0.802121701	0.323146145	2.482225811	0.013056451	0.143472894	TNS1	ENSECAG00000014711	protein_coding
ENSECAG00000009236	17.74829042	1.964506133	0.791781406	2.481121831	0.01309696	0.143769822	RASAL3	ENSECAG00000009236	protein_coding
ENSECAG00000024693	744.6696547	-0.457382507	0.184382836	-2.480613262	0.013115659	0.143826962	SUMO1	ENSECAG00000024693	protein_coding
ENSECAG00000000229	163.7767887	0.579212264	0.23363341	2.479149976	0.013169592	0.144216134	GNAI1	ENSECAG00000000229	protein_coding
ENSECAG00000020310	150.0270901	0.752338333	0.303524721	2.478672352	0.013187238	0.144216134	VAMP3	ENSECAG00000020310	protein_coding
ENSECAG00000004755	687.1515974	-0.396500307	0.160020556	-2.477808588	0.013219204	0.144216134	USF1	ENSECAG00000004755	protein_coding
ENSECAG00000024495	23.94774393	1.214312294	0.490183419	2.477261057	0.013239502	0.144216134	LYSMD3	ENSECAG00000024495	protein_coding
ENSECAG00000023269	2313.485956	-0.358393119	0.144689086	-2.476987921	0.013249639	0.144216134	GMPS	ENSECAG00000023269	protein_coding
ENSECAG00000009648	557.8238573	0.618187197	0.249575951	2.476950185	0.01325104	0.144216134	CLIP1	ENSECAG00000009648	protein_coding
ENSECAG00000005377	423.2690732	0.750631011	0.303056622	2.476867209	0.01325412	0.144216134	PREPL	ENSECAG00000005377	protein_coding
ENSECAG00000022752	613.771016	-0.484607658	0.195695335	-2.476337297	0.013273811	0.144216134	NUP214	ENSECAG00000022752	protein_coding
ENSECAG00000010628	798.763344	-0.538328877	0.217404215	-2.476165773	0.01328019	0.144216134	PPP1R14B	ENSECAG00000010628	protein_coding
ENSECAG00000021160	115.5330415	0.864649151	0.349212437	2.47599759	0.013286447	0.144216134	UBE2Z	ENSECAG00000021160	protein_coding
ENSECAG00000011269	575.966941	-0.417271831	0.168669345	-2.473904384	0.013364546	0.144803526	NICN1	ENSECAG00000011269	protein_coding
ENSECAG00000015025	60.50155751	-0.82208633	0.332350277	-2.473553921	0.013377661	0.144803526	GCH1	ENSECAG00000015025	protein_coding
ENSECAG00000021820	284.3021264	0.538613391	0.217779883	2.473200843	0.013390886	0.144803526	USP22	ENSECAG00000021820	protein_coding
ENSECAG00000022022	228.6989434	-0.495918228	0.200525454	-2.473093654	0.013394904	0.144803526	B4GALT3	ENSECAG00000022022	protein_coding
ENSECAG00000011109	465.7339667	0.977308486	0.395406915	2.47165249	0.013449018	0.145241219	ADGRF5	ENSECAG00000011109	protein_coding
ENSECAG00000014830	221.1824378	0.481804029	0.195297497	2.467026132	0.013624041	0.14690045	PRPF4B	ENSECAG00000014830	protein_coding
ENSECAG00000010730	467.6572607	-0.492189528	0.199520357	-2.466863703	0.013630223	0.14690045	ZDHHC1	ENSECAG00000010730	protein_coding
ENSECAG00000016904	48.03436325	-0.808619649	0.327943137	-2.465731272	0.013673387	0.147119957	CCDC103	ENSECAG00000016904	protein_coding
ENSECAG00000015597	207.8194721	0.497005819	0.201590374	2.465424366	0.013685106	0.147119957	HIF1A	ENSECAG00000015597	protein_coding
ENSECAG00000008186	27.35949246	1.297530453	0.526462323	2.464621676	0.013715799	0.147119957	SP100	ENSECAG00000008186	protein_coding
ENSECAG00000019235	153.066315	0.900529005	0.365382982	2.464616715	0.013715988	0.147119957	TOLLIP	ENSECAG00000019235	protein_coding
ENSECAG00000034514	214.331825	-0.655124998	0.265883738	-2.463952865	0.013741418	0.147119957	EIF4EBP3	ENSECAG00000034514	protein_coding
ENSECAG00000014928	5169.947381	-0.44209768	0.179435205	-2.463829094	0.013746164	0.147119957	RPS13	ENSECAG00000014928	protein_coding
ENSECAG00000020824	228.9789415	0.45366741	0.184149165	2.46358657	0.013755467	0.147119957	EPS15	ENSECAG00000020824	protein_coding
ENSECAG00000019553	146.4187604	-0.522307076	0.212037666	-2.463274969	0.013767429	0.147119957	ENGASE	ENSECAG00000019553	protein_coding
ENSECAG00000019233	48.7356306	1.067212365	0.433373365	2.462570272	0.013794514	0.147119957	ELMO1	ENSECAG00000019233	protein_coding
ENSECAG00000008016	21.54341573	1.429925106	0.580739737	2.46224774	0.013806926	0.147119957	GLI2	ENSECAG00000008016	protein_coding
ENSECAG00000024872	528.3507106	-0.672151572	0.27301682	-2.461941983	0.013818702	0.147119957	SMTNL2	ENSECAG00000024872	protein_coding
ENSECAG00000020873	310.1920102	-0.558765201	0.227009404	-2.461418735	0.013838874	0.147119957	GIN1	ENSECAG00000020873	protein_coding
ENSECAG00000009278	21.87441966	1.590656486	0.646258252	2.461332571	0.013842199	0.147119957	SPOCK2	ENSECAG00000009278	protein_coding
ENSECAG00000000565	366.2036245	-0.3653198	0.148426123	-2.461290461	0.013843824	0.147119957	NSMAF	ENSECAG00000000565	protein_coding
ENSECAG00000024868	210.0821657	0.727727503	0.295801143	2.460191652	0.013886284	0.147424204	DAB2IP	ENSECAG00000024868	protein_coding
ENSECAG00000015693	578.5352227	-0.470935812	0.191501853	-2.45917105	0.013925825	0.147696885	RNF5	ENSECAG00000015693	protein_coding
ENSECAG00000013139	26.07339393	1.483398576	0.603354997	2.458583393	0.013948638	0.147791779	CACUL1	ENSECAG00000013139	protein_coding
ENSECAG00000022388	634.6401084	0.504284469	0.205219528	2.457292806	0.013998854	0.148176544	OS9	ENSECAG00000022388	protein_coding
ENSECAG00000014594	1255.102013	0.766238419	0.311932501	2.456423799	0.014032756	0.148388041	EPAS1	ENSECAG00000014594	protein_coding
ENSECAG00000011995	417.6811878	-0.532178539	0.216695274	-2.455884381	0.014053837	0.148463671	FTSJ3	ENSECAG00000011995	protein_coding
ENSECAG00000006256	283.6821988	-0.534954313	0.217902452	-2.455017405	0.014087777	0.14863529	COPRS	ENSECAG00000006256	protein_coding
ENSECAG00000001603	32.26469084	1.471395672	0.599461131	2.45453057	0.014106867	0.14863529	PEG10	ENSECAG00000001603	protein_coding
ENSECAG00000022158	87.02373361	0.666732232	0.271647537	2.454401904	0.014111916	0.14863529	VPS4B	ENSECAG00000022158	protein_coding
ENSECAG00000019845	1303.672999	-0.4216871	0.171928402	-2.452690169	0.014179241	0.149064903	SPAG7	ENSECAG00000019845	protein_coding
ENSECAG00000014810	91.86646048	0.749758904	0.305692922	2.452653793	0.014180675	0.149064903	PAN3	ENSECAG00000014810	protein_coding
ENSECAG00000016105	488.5729239	-0.396967156	0.16195765	-2.451055292	0.014243807	0.149540534	MALSU1	ENSECAG00000016105	protein_coding
ENSECAG00000010244	1982.303816	-0.508446495	0.207461585	-2.45079828	0.014253981	0.149540534	GDE1	ENSECAG00000010244	protein_coding
ENSECAG00000013725	74.19745846	0.950236402	0.387966218	2.449276141	0.014314366	0.150026377	NEDD1	ENSECAG00000013725	protein_coding
ENSECAG00000010852	5503.681581	-0.588125477	0.240229031	-2.448186524	0.014357731	0.150279091	RPS4X	ENSECAG00000010852	protein_coding
ENSECAG00000010778	779.8497419	0.721198613	0.294611834	2.44796213	0.014366675	0.150279091	VWF	ENSECAG00000010778	protein_coding
ENSECAG00000008259	107.5972695	0.782873119	0.319897188	2.447264774	0.014394505	0.150422578	MASP1	ENSECAG00000008259	protein_coding
ENSECAG00000017148	82.01372877	0.663484717	0.27120386	2.446442747	0.014427371	0.150584693	FNIP1	ENSECAG00000017148	protein_coding
ENSECAG00000009608	38.31372841	0.960114902	0.392497143	2.446170425	0.014438273	0.150584693	B3GLCT	ENSECAG00000009608	protein_coding
ENSECAG00000016458	168.6728027	0.734041251	0.300235336	2.444886266	0.014489783	0.150974188	FGD5	ENSECAG00000016458	protein_coding
ENSECAG00000024898	542.8242355	-0.42414609	0.173604772	-2.443170691	0.01455885	0.151516214	SELENOO	ENSECAG00000024898	protein_coding
ENSECAG00000033073	28.29486141	-0.989813541	0.40518161	-2.442888612	0.014570234	0.151516214	PRR36	ENSECAG00000033073	protein_coding
ENSECAG00000019015	190.5041352	-0.671716127	0.275066064	-2.442017448	0.014605441	0.151734301	GRM8	ENSECAG00000019015	protein_coding
ENSECAG00000017228	1537.833596	-0.323727704	0.132709888	-2.439363854	0.014713146	0.1527044	PPP1CC	ENSECAG00000017228	protein_coding
ENSECAG00000018359	36.72215704	1.285254294	0.527139738	2.438166204	0.014761985	0.152958532	COL13A1	ENSECAG00000018359	protein_coding
ENSECAG00000000319	1912.197971	-0.545209533	0.223631412	-2.437982792	0.014769477	0.152958532	SRP14	ENSECAG00000000319	protein_coding
ENSECAG00000009836	182.3029922	0.515648207	0.211529876	2.437708641	0.014780682	0.152958532	HIVEP2	ENSECAG00000009836	protein_coding
ENSECAG00000007658	324.3058121	1.04479465	0.428714615	2.437039965	0.014808043	0.153093043	MGLL	ENSECAG00000007658	protein_coding
ENSECAG00000017605	65.89365964	-0.840429528	0.345270168	-2.434121465	0.014927985	0.154183517	SNX22	ENSECAG00000017605	protein_coding
ENSECAG00000019023	360.7158405	-0.417083042	0.171455707	-2.432599348	0.014990878	0.154683226	ACOT9	ENSECAG00000019023	protein_coding
ENSECAG00000001774	22.21918363	1.594796296	0.655928719	2.431356106	0.015042422	0.155064967	MYD88	ENSECAG00000001774	protein_coding
ENSECAG00000010681	256.8280712	0.645964288	0.265839975	2.429898997	0.015103031	0.155488112	SAMD4A	ENSECAG00000010681	protein_coding
ENSECAG00000016028	902.0094594	-0.384620805	0.158301773	-2.429668337	0.015112645	0.155488112	N4BP2L2	ENSECAG00000016028	protein_coding
ENSECAG00000019002	31.17189133	0.999620387	0.411566349	2.428819532	0.01514807	0.155548534	GAS7	ENSECAG00000019002	protein_coding
ENSECAG00000006540	42.22375366	1.51745736	0.624784251	2.428770183	0.015150132	0.155548534	ELK4	ENSECAG00000006540	protein_coding
ENSECAG00000014757	1595.563935	-0.338308539	0.139342543	-2.427891239	0.015186897	0.155548534	MFSD13A	ENSECAG00000014757	protein_coding
ENSECAG00000024053	141.6495592	0.616657356	0.25409857	2.42684308	0.015230842	0.155548534	MYO6	ENSECAG00000024053	protein_coding
ENSECAG00000024925	238.9434096	0.436680539	0.17994754	2.426710244	0.015236419	0.155548534	KLF9	ENSECAG00000024925	protein_coding
ENSECAG00000002814	621.9227509	0.478268771	0.197130695	2.42615068	0.015259933	0.155548534	TOB1	ENSECAG00000002814	protein_coding
ENSECAG00000022744	271.2346505	-0.593098775	0.244486839	-2.425892442	0.015270795	0.155548534	RHBDD3	ENSECAG00000022744	protein_coding
ENSECAG00000007170	130.0860615	0.611205335	0.252017565	2.425248957	0.015297892	0.155548534	TK2	ENSECAG00000007170	protein_coding
ENSECAG00000010402	81.47139776	0.625176306	0.257784712	2.425187673	0.015300475	0.155548534	ACAD11	ENSECAG00000010402	protein_coding
ENSECAG00000029864	55.92322207	1.565506404	0.645560596	2.425034015	0.015306952	0.155548534	ZFTA	ENSECAG00000029864	protein_coding
ENSECAG00000024520	880.9935927	0.499407502	0.205944278	2.424964199	0.015309896	0.155548534	KDELR3	ENSECAG00000024520	protein_coding
ENSECAG00000015585	46.36172157	1.004142971	0.414102578	2.424865297	0.015314068	0.155548534	TBL2	ENSECAG00000015585	protein_coding
ENSECAG00000021956	4129.536732	-0.606233399	0.250041504	-2.424531088	0.015328171	0.155548534	FAU	ENSECAG00000021956	protein_coding
ENSECAG00000020436	366.5550712	-0.429472598	0.177155881	-2.424263843	0.015339456	0.155548534	DALRD3	ENSECAG00000020436	protein_coding
ENSECAG00000012086	270.3833208	-0.476248077	0.196460045	-2.424147243	0.015344383	0.155548534	NECAB3	ENSECAG00000012086	protein_coding
ENSECAG00000023340	73.74649019	0.957384174	0.394965875	2.423966812	0.015352008	0.155548534	ABRAXAS2	ENSECAG00000023340	protein_coding
ENSECAG00000018507	495.6691404	1.032242257	0.425958665	2.423339026	0.015378567	0.155669656	CDH5	ENSECAG00000018507	protein_coding
ENSECAG00000035032	234.4997764	-0.551236977	0.227645993	-2.42146576	0.015458057	0.156325837	NXT1	ENSECAG00000035032	protein_coding
ENSECAG00000023179	11078.78669	-0.41210397	0.170359936	-2.419019287	0.015562415	0.157125779	RPL4	ENSECAG00000023179	protein_coding
ENSECAG00000001568	1051.550655	0.528448226	0.218499412	2.418533851	0.015583196	0.157125779	GPD1	ENSECAG00000001568	protein_coding
ENSECAG00000019870	148.1199871	-0.553165461	0.228728202	-2.418440119	0.015587211	0.157125779	ITGA2B	ENSECAG00000019870	protein_coding
ENSECAG00000018237	918.9595016	-0.323138865	0.133626072	-2.418232153	0.015596123	0.157125779	CUEDC2	ENSECAG00000018237	protein_coding
ENSECAG00000014958	231.8364139	-0.560709758	0.231986661	-2.416991374	0.015649388	0.157513528	ZFAND2B	ENSECAG00000014958	protein_coding
ENSECAG00000004471	308.6242644	0.582428841	0.241075764	2.415957667	0.015693886	0.157812386	EIF4E3	ENSECAG00000004471	protein_coding
ENSECAG00000018187	83.91734249	0.797843047	0.330377223	2.414945678	0.015737557	0.157853839	MSL2	ENSECAG00000018187	protein_coding
ENSECAG00000024769	2603.606392	0.958615268	0.396964592	2.414863408	0.015741112	0.157853839	COL3A1	ENSECAG00000024769	protein_coding
ENSECAG00000007894	194.1192477	0.486152512	0.201326088	2.414751698	0.01574594	0.157853839	RNF19A	ENSECAG00000007894	protein_coding
ENSECAG00000024376	55.61016877	1.073462656	0.444617409	2.414351381	0.015763252	0.157853839	LRCH1	ENSECAG00000024376	protein_coding
ENSECAG00000020820	192.2497358	0.42815033	0.177350491	2.414147977	0.015772055	0.157853839	TBK1	ENSECAG00000020820	protein_coding
ENSECAG00000014903	100.7145813	0.728144919	0.301837392	2.412374801	0.01584898	0.158474929	GGH	ENSECAG00000014903	protein_coding
ENSECAG00000018313	202.5261951	-0.543346638	0.225267096	-2.412010664	0.015864818	0.15848462	EEF1AKMT1	ENSECAG00000018313	protein_coding
ENSECAG00000007941	179.3792003	1.006324145	0.417426348	2.410782521	0.015918337	0.158723954	MYO10	ENSECAG00000007941	protein_coding
ENSECAG00000020650	290.8228229	-0.377523339	0.156629618	-2.41029343	0.015939695	0.158723954	TFCP2	ENSECAG00000020650	protein_coding
ENSECAG00000013338	244.8587885	-0.604747942	0.2509191	-2.410131161	0.015946786	0.158723954	B3GALNT2	ENSECAG00000013338	protein_coding
ENSECAG00000013542	121.8995711	0.826180219	0.342799767	2.410095623	0.01594834	0.158723954	CMIP	ENSECAG00000013542	protein_coding
ENSECAG00000011370	629.4332887	-0.540107229	0.224164393	-2.409424715	0.015977692	0.158741968	SMARCD2	ENSECAG00000011370	protein_coding
ENSECAG00000016897	759.4361892	0.331050176	0.137400938	2.409373486	0.015979935	0.158741968	ECSIT	ENSECAG00000016897	protein_coding
ENSECAG00000014243	79.58602733	-0.780730701	0.324092627	-2.408973962	0.015997439	0.158767882	GATM	ENSECAG00000014243	protein_coding
ENSECAG00000022099	92.10266695	0.57540348	0.238962711	2.407921625	0.016043625	0.159078137	ARMC1	ENSECAG00000022099	protein_coding
ENSECAG00000021617	223.2704738	1.200211846	0.498609328	2.407118717	0.016078942	0.159280152	ITM2C	ENSECAG00000021617	protein_coding
ENSECAG00000028247	2278.278914	-0.41891748	0.174126725	-2.405819548	0.016136233	0.159699265	CIRBP	ENSECAG00000028247	protein_coding
ENSECAG00000021595	292.3104485	0.711038903	0.295745327	2.404227004	0.016206706	0.159848583	FAM98A	ENSECAG00000021595	protein_coding
ENSECAG00000022508	1478.358473	-0.43490872	0.18089649	-2.404185505	0.016208546	0.159848583	SMDT1	ENSECAG00000022508	protein_coding
ENSECAG00000015578	139.5214406	0.628308711	0.26134055	2.40417613	0.016208962	0.159848583	WASL	ENSECAG00000015578	protein_coding
ENSECAG00000012725	4104.029531	-0.451002281	0.187595325	-2.404123248	0.016211307	0.159848583	RNF10	ENSECAG00000012725	protein_coding
ENSECAG00000013737	1218.536107	-0.498241406	0.20737653	-2.402593036	0.016279293	0.160302623	MRPL11	ENSECAG00000013737	protein_coding
ENSECAG00000021882	358.7462867	0.504700646	0.210130626	2.40184239	0.016312735	0.160302623	YWHAZ	ENSECAG00000021882	protein_coding
ENSECAG00000012533	18.11530382	4.25028642	1.769640625	2.401779413	0.016315544	0.160302623	RSPH4A	ENSECAG00000012533	protein_coding
ENSECAG00000038363	370.18538	-0.400101702	0.166588591	-2.40173531	0.016317511	0.160302623	MRPL43	ENSECAG00000038363	protein_coding
ENSECAG00000008473	280.9214818	-0.463390368	0.192989166	-2.401121146	0.016344924	0.160420086	HRAS	ENSECAG00000008473	protein_coding
ENSECAG00000007778	321.3916144	-0.482691447	0.201081753	-2.400473632	0.01637387	0.160420086	RUNDC1	ENSECAG00000007778	protein_coding
ENSECAG00000012270	267.5642487	-0.661168047	0.275434248	-2.400456921	0.016374618	0.160420086	RAB3GAP1	ENSECAG00000012270	protein_coding
ENSECAG00000005590	328.2252028	-0.373669794	0.155737525	-2.39935619	0.01642393	0.160721333	FAM118B	ENSECAG00000005590	protein_coding
ENSECAG00000013582	346.9081853	0.506490885	0.211120004	2.399066286	0.016436939	0.160721333	DHRS3	ENSECAG00000013582	protein_coding
ENSECAG00000020755	3877.46987	-0.416981327	0.173831887	-2.398762009	0.016450603	0.160721333	CCT2	ENSECAG00000020755	protein_coding
ENSECAG00000005126	23.82718105	-1.237601446	0.516154206	-2.397735856	0.016496757	0.161024661	TRIM22	ENSECAG00000005126	protein_coding
ENSECAG00000010437	976.4211351	-0.383293065	0.159962723	-2.396139915	0.016568764	0.161339981	TCEA3	ENSECAG00000010437	protein_coding
ENSECAG00000009577	19.42978162	1.649699956	0.688916988	2.394628066	0.016637232	0.161339981	HSDL1	ENSECAG00000009577	protein_coding
ENSECAG00000009328	642.4129861	0.492455923	0.205675068	2.394339427	0.016650332	0.161339981	LRIG1	ENSECAG00000009328	protein_coding
ENSECAG00000022092	830.9381916	-0.49337426	0.206075368	-2.394144748	0.016659173	0.161339981	SNF8	ENSECAG00000022092	protein_coding
ENSECAG00000024278	80.0606653	0.960475427	0.401193467	2.394045529	0.01666368	0.161339981	ASAP2	ENSECAG00000024278	protein_coding
ENSECAG00000019642	916.6396464	-0.448015324	0.187145715	-2.393938453	0.016668546	0.161339981	MRPL55	ENSECAG00000019642	protein_coding
ENSECAG00000025178	150.4377437	0.81398679	0.340021776	2.393925468	0.016669136	0.161339981	PMP22	ENSECAG00000025178	protein_coding
ENSECAG00000006454	201.924676	-0.510657264	0.213324682	-2.393803005	0.016674702	0.161339981	ZRSR2	ENSECAG00000006454	protein_coding
ENSECAG00000017726	410.0000219	-0.467281161	0.195228855	-2.393504598	0.016688272	0.161339981	SNUPN	ENSECAG00000017726	protein_coding
ENSECAG00000016354	295.5331803	-0.61776395	0.258117306	-2.393345724	0.016695501	0.161339981	EFL1	ENSECAG00000016354	protein_coding
ENSECAG00000015444	45.20674743	1.108449384	0.463138274	2.393344376	0.016695562	0.161339981	SLC37A1	ENSECAG00000015444	protein_coding
ENSECAG00000020083	274.4764534	-0.524338099	0.219207014	-2.391976828	0.0167579	0.161570397	SDF2	ENSECAG00000020083	protein_coding
ENSECAG00000021483	1179.181758	-0.398389734	0.166559319	-2.391878973	0.016762369	0.161570397	SEC24C	ENSECAG00000021483	protein_coding
ENSECAG00000007549	65.57698927	0.773801679	0.323519492	2.391823982	0.01676488	0.161570397	BRAP	ENSECAG00000007549	protein_coding
ENSECAG00000009884	61.49242616	-0.762734037	0.318973085	-2.391217545	0.016792599	0.16161125	KLKB1	ENSECAG00000009884	protein_coding
ENSECAG00000017783	28.41489321	1.17047297	0.489518906	2.391067954	0.016799443	0.16161125	FST	ENSECAG00000017783	protein_coding
ENSECAG00000015550	83.28268205	0.67575836	0.282671527	2.390613469	0.016820251	0.161665511	JAM3	ENSECAG00000015550	protein_coding
ENSECAG00000024374	36.28656351	1.830498485	0.766407005	2.388415651	0.016921192	0.162443367	ERBB3	ENSECAG00000024374	protein_coding
ENSECAG00000024033	161.5298472	0.489256409	0.204865424	2.388184399	0.016931844	0.162443367	PKD2	ENSECAG00000024033	protein_coding
ENSECAG00000017905	6354.169034	0.438047839	0.183468117	2.387596529	0.016958948	0.162443367	LTBP4	ENSECAG00000017905	protein_coding
ENSECAG00000015319	120.3694893	-0.521372894	0.218400154	-2.387236841	0.016975551	0.162443367	NUP37	ENSECAG00000015319	protein_coding
ENSECAG00000024664	20.25015874	1.521205232	0.637294453	2.386973908	0.016987697	0.162443367	NOL4L	ENSECAG00000024664	protein_coding
ENSECAG00000005256	51.34999735	-0.742815342	0.311248204	-2.386569088	0.017006412	0.162443367	TCEANC	ENSECAG00000005256	protein_coding
ENSECAG00000014930	20.66105122	1.22992966	0.51545097	2.386123477	0.017027033	0.162443367	SLC6A18	ENSECAG00000014930	protein_coding
ENSECAG00000015525	94.05643439	-0.668663717	0.280251468	-2.385941891	0.017035443	0.162443367	BBS10	ENSECAG00000015525	protein_coding
ENSECAG00000021932	712.8112175	-0.439925991	0.184408107	-2.385610906	0.01705078	0.162443367	NMNAT3	ENSECAG00000021932	protein_coding
ENSECAG00000005154	442.7989467	-0.535724821	0.224570733	-2.385550481	0.017053582	0.162443367	TMEM35A	ENSECAG00000005154	protein_coding
ENSECAG00000021365	70.93829261	0.733120167	0.307547022	2.383766104	0.01713649	0.162980649	DCUN1D1	ENSECAG00000021365	protein_coding
ENSECAG00000024482	253.3464271	0.476455617	0.199882496	2.383678547	0.017140567	0.162980649	ME1	ENSECAG00000024482	protein_coding
ENSECAG00000012706	1009.294364	-0.363553804	0.152562897	-2.38297653	0.017173289	0.163146247	NGRN	ENSECAG00000012706	protein_coding
ENSECAG00000023841	194.7474143	0.808518529	0.339396959	2.382220904	0.017208571	0.163335849	POSTN	ENSECAG00000023841	protein_coding
ENSECAG00000009327	333.7003965	0.555253345	0.233139546	2.381635179	0.017235963	0.163450297	EP300	ENSECAG00000009327	protein_coding
ENSECAG00000019551	693.9213197	0.752066907	0.315838325	2.381176848	0.017257425	0.163508347	CXCL12	ENSECAG00000019551	protein_coding
ENSECAG00000021525	362.783529	0.929883816	0.390638811	2.380418408	0.01729299	0.163699807	IL4R	ENSECAG00000021525	protein_coding
ENSECAG00000008697	400.6583007	0.480588053	0.20199465	2.379211786	0.017349705	0.164090951	TANGO2	ENSECAG00000008697	protein_coding
ENSECAG00000008662	450.7572797	0.710740643	0.298816172	2.378521345	0.017382231	0.164252833	DPYSL2	ENSECAG00000008662	protein_coding
ENSECAG00000010335	1041.949436	-0.454468753	0.191100062	-2.378171661	0.017398724	0.164263065	BCL2L13	ENSECAG00000010335	protein_coding
ENSECAG00000022737	50.48968123	0.81200327	0.341497573	2.377771718	0.017417605	0.164295799	FOLH1	ENSECAG00000022737	protein_coding
ENSECAG00000012743	292.1025261	0.766325051	0.32255865	2.375769647	0.017512392	0.16504384	ANO6	ENSECAG00000012743	protein_coding
ENSECAG00000022076	522.2610284	-0.508585119	0.214115736	-2.375281376	0.017535577	0.165066835	DNAJB2	ENSECAG00000022076	protein_coding
ENSECAG00000015172	830.8408721	-0.433914137	0.182695598	-2.375066181	0.017545804	0.165066835	SSH2	ENSECAG00000015172	protein_coding
ENSECAG00000020980	73.26140437	0.955853861	0.40258482	2.374291863	0.017582646	0.16526757	TMEM127	ENSECAG00000020980	protein_coding
ENSECAG00000032692	35.5996002	-1.139749457	0.480370501	-2.372646645	0.017661151	0.165859213	MROH6	ENSECAG00000032692	protein_coding
ENSECAG00000010706	279.6379454	-0.672530233	0.283509975	-2.372157218	0.017684564	0.165932894	MRI1	ENSECAG00000010706	protein_coding
ENSECAG00000025020	21250.96451	0.372687876	0.15723308	2.370289229	0.017774175	0.166546527	FHL1	ENSECAG00000025020	protein_coding
ENSECAG00000013424	3259.685561	-0.42146556	0.177830367	-2.370042682	0.017786032	0.166546527	KARS1	ENSECAG00000013424	protein_coding
ENSECAG00000017925	26.29614677	1.351079471	0.570219007	2.369404483	0.017816756	0.166546527	CD200	ENSECAG00000017925	protein_coding
ENSECAG00000008452	898.7518754	0.527493873	0.222640692	2.369260844	0.017823678	0.166546527	CYB5R3	ENSECAG00000008452	protein_coding
ENSECAG00000014282	697.4740771	-2.559037879	1.080141388	-2.369169358	0.017828088	0.166546527	NPPB	ENSECAG00000014282	protein_coding
ENSECAG00000010378	600.6097534	0.568486498	0.240213613	2.366587352	0.017952937	0.167434952	CCNY	ENSECAG00000010378	protein_coding
ENSECAG00000010985	339.8451129	-0.440183584	0.186006079	-2.366501067	0.017957122	0.167434952	CRYZL1	ENSECAG00000010985	protein_coding
ENSECAG00000014334	9473.73534	-0.501839234	0.21213983	-2.3656059	0.018000594	0.167434952	EEF1G	ENSECAG00000014334	protein_coding
ENSECAG00000001072	506.9711478	-0.561561515	0.237399317	-2.365472325	0.018007089	0.167434952	TYMP	ENSECAG00000001072	protein_coding
ENSECAG00000019144	113.2412344	-1.000210021	0.422869725	-2.365291155	0.018015901	0.167434952	CPNE4	ENSECAG00000019144	protein_coding
ENSECAG00000000269	319.0682443	-0.402869145	0.17032767	-2.365259534	0.01801744	0.167434952	CDC37L1	ENSECAG00000000269	protein_coding
ENSECAG00000017817	2253.877364	-0.438233326	0.185381314	-2.363956301	0.018080945	0.167878741	TRIP10	ENSECAG00000017817	protein_coding
ENSECAG00000015122	41.1437547	1.358552783	0.574985215	2.362761248	0.018139351	0.168274453	ACAP2	ENSECAG00000015122	protein_coding
ENSECAG00000008072	30.78745909	1.048241177	0.443752938	2.362217996	0.018165956	0.168284708	RSBN1	ENSECAG00000008072	protein_coding
ENSECAG00000024574	27.48644651	1.395307951	0.59070805	2.362094018	0.018172033	0.168284708	GATA3	ENSECAG00000024574	protein_coding
ENSECAG00000007024	175.9015156	-0.559725248	0.237046405	-2.361247574	0.018213567	0.168522924	ABHD6	ENSECAG00000007024	protein_coding
ENSECAG00000021375	1160.012725	0.801082001	0.339392928	2.360337929	0.018258294	0.168790252	DLAT	ENSECAG00000021375	protein_coding
ENSECAG00000022185	26.74615869	-1.224716781	0.519025206	-2.359647986	0.018292283	0.168809838	CFAP119	ENSECAG00000022185	protein_coding
ENSECAG00000014304	133.5258348	0.720274888	0.305271952	2.359453212	0.018301889	0.168809838	ATP11A	ENSECAG00000014304	protein_coding
ENSECAG00000001651	885.9599173	-0.363769887	0.154183499	-2.359330852	0.018307925	0.168809838	DYM	ENSECAG00000001651	protein_coding
ENSECAG00000011887	50.56335409	1.450579389	0.615160508	2.358050248	0.018371206	0.16922034	ADAMTSL2	ENSECAG00000011887	protein_coding
ENSECAG00000014989	510.128303	-0.431433523	0.182982335	-2.357787834	0.018384197	0.16922034	TMEM87A	ENSECAG00000014989	protein_coding
ENSECAG00000013878	2131.882495	0.611671754	0.259466094	2.3574246	0.018402192	0.169239831	ANK1	ENSECAG00000013878	protein_coding
ENSECAG00000012927	222.8302825	0.432782802	0.183643022	2.356652579	0.01844049	0.16944585	KIAA0319L	ENSECAG00000012927	protein_coding
ENSECAG00000019879	2304.462929	0.440289846	0.186937203	2.355282083	0.018508649	0.169925663	ISCU	ENSECAG00000019879	protein_coding
ENSECAG00000007789	701.5489586	-0.543057006	0.230619244	-2.3547775	0.0185338	0.170010128	PKIG	ENSECAG00000007789	protein_coding
ENSECAG00000021001	802.8896566	-0.364805513	0.155030033	-2.353128008	0.018616224	0.170619375	SENP6	ENSECAG00000021001	protein_coding
ENSECAG00000023494	829.1772189	-0.53769291	0.228542683	-2.352702364	0.018637545	0.170668039	SMIM12	ENSECAG00000023494	protein_coding
ENSECAG00000017727	191.7605739	-0.458652239	0.195032657	-2.351668927	0.018689401	0.17097362	ORC3	ENSECAG00000017727	protein_coding
ENSECAG00000013078	354.5966268	0.779218556	0.331385169	2.351398398	0.018702997	0.17097362	STXBP1	ENSECAG00000013078	protein_coding
ENSECAG00000024264	36.45402225	-0.84634405	0.359986444	-2.351044224	0.018720809	0.170989803	ARMH1	ENSECAG00000024264	protein_coding
ENSECAG00000007905	69.86825048	0.76756725	0.326569074	2.35039785	0.018753354	0.171140414	SLC35E1	ENSECAG00000007905	protein_coding
ENSECAG00000024973	1021.726484	0.859518787	0.366105196	2.347737196	0.018887843	0.172075404	CD34	ENSECAG00000024973	protein_coding
ENSECAG00000018342	1188.583312	-0.429898897	0.183112409	-2.347732187	0.018888097	0.172075404	GPAT4	ENSECAG00000018342	protein_coding
ENSECAG00000020501	445.7155385	0.455414525	0.19403154	2.347115958	0.018919366	0.172156388	ARHGDIA	ENSECAG00000020501	protein_coding
ENSECAG00000002700	147.7409211	-0.524838329	0.223629396	-2.346911175	0.018929767	0.172156388	TCEAL1	ENSECAG00000002700	protein_coding
ENSECAG00000023692	240.1091971	0.632721482	0.269660926	2.346359528	0.018957811	0.172156388	BCLAF1	ENSECAG00000023692	protein_coding
ENSECAG00000002920	672.6603885	-0.456153625	0.194415249	-2.34628522	0.018961591	0.172156388	RDX	ENSECAG00000002920	protein_coding
ENSECAG00000020239	77.69301396	0.585820346	0.249719191	2.345916405	0.018980364	0.172180169	SLC2A12	ENSECAG00000020239	protein_coding
ENSECAG00000006875	236.5793944	-0.408686827	0.174307607	-2.344629901	0.019045975	0.172544114	IP6K2	ENSECAG00000006875	protein_coding
ENSECAG00000028677	611.8417041	-0.44950579	0.191728181	-2.34449514	0.019052859	0.172544114	ZNF24	ENSECAG00000028677	protein_coding
ENSECAG00000014287	40.12452655	1.027277421	0.438400327	2.343240545	0.019117053	0.172908487	OMD	ENSECAG00000014287	protein_coding
ENSECAG00000014868	493.3877596	-0.415020975	0.177143405	-2.342853091	0.019136917	0.172908487	DGAT1	ENSECAG00000014868	protein_coding
ENSECAG00000007365	483.5782017	-0.478041558	0.204050704	-2.342758679	0.01914176	0.172908487	INTS6L	ENSECAG00000007365	protein_coding
ENSECAG00000009297	148.5538099	0.665900093	0.284450463	2.341005481	0.019231885	0.173575495	PLOD2	ENSECAG00000009297	protein_coding
ENSECAG00000010672	145.4958247	0.632722915	0.270375576	2.340162987	0.019275326	0.173682894	PLXDC1	ENSECAG00000010672	protein_coding
ENSECAG00000020880	85.68248493	-0.668504933	0.285679308	-2.340053739	0.019280965	0.173682894	PSPH	ENSECAG00000020880	protein_coding
ENSECAG00000000037	1780.221088	-0.359098238	0.153472124	-2.339827124	0.019292668	0.173682894	HINT2	ENSECAG00000000037	protein_coding
ENSECAG00000024779	36.34366712	2.090977946	0.893805113	2.339411485	0.019314148	0.173729536	SERPINA5	ENSECAG00000024779	protein_coding
ENSECAG00000014556	113.1256521	0.946904479	0.404906793	2.338573954	0.019357494	0.173970917	CLCN3	ENSECAG00000014556	protein_coding
ENSECAG00000008893	1172.933712	0.513025037	0.219433789	2.337949136	0.019389887	0.173970917	PARVB	ENSECAG00000008893	protein_coding
ENSECAG00000006669	100.5890206	1.303502698	0.557580387	2.337784342	0.019398438	0.173970917	ACSM3	ENSECAG00000006669	protein_coding
ENSECAG00000013828	230.5331521	0.636335818	0.272213681	2.337633493	0.019406269	0.173970917	MARF1	ENSECAG00000013828	protein_coding
ENSECAG00000024124	439.8108412	-0.46640656	0.199599907	-2.336707298	0.019454409	0.174255919	MEPCE	ENSECAG00000024124	protein_coding
ENSECAG00000022741	292.6272525	0.480821593	0.20586385	2.335629068	0.019510582	0.174601198	CDC42EP3	ENSECAG00000022741	protein_coding
ENSECAG00000010932	2648.114308	-0.490198218	0.209904522	-2.335339006	0.019525718	0.174601198	AGPAT2	ENSECAG00000010932	protein_coding
ENSECAG00000015463	61.30372896	0.801196501	0.343243695	2.334191461	0.019585699	0.174748235	CLCN6	ENSECAG00000015463	protein_coding
ENSECAG00000019987	418.1549763	-0.389140562	0.16673566	-2.333877235	0.019602151	0.174748235	GRIPAP1	ENSECAG00000019987	protein_coding
ENSECAG00000018305	461.8920139	0.487624444	0.208937046	2.333834301	0.0196044	0.174748235	KHSRP	ENSECAG00000018305	protein_coding
ENSECAG00000007615	42.83126114	0.864054676	0.37023977	2.333770565	0.019607739	0.174748235	PTRH1	ENSECAG00000007615	protein_coding
ENSECAG00000019198	34.60057374	1.443393903	0.618976026	2.331905989	0.019705637	0.175230483	CSNK1G3	ENSECAG00000019198	protein_coding
ENSECAG00000008361	51.9185743	-0.70188899	0.300998055	-2.331872174	0.019707417	0.175230483	CCDC181	ENSECAG00000008361	protein_coding
ENSECAG00000016820	624.0915777	0.555599819	0.238300646	2.331507817	0.019726598	0.175230483	KANK2	ENSECAG00000016820	protein_coding
ENSECAG00000024489	141.3107329	-0.508841528	0.218247484	-2.331488637	0.019727609	0.175230483	TCTN2	ENSECAG00000024489	protein_coding
ENSECAG00000014843	326.2709612	-0.527280755	0.226278432	-2.330229844	0.019794006	0.175656762	ZNF76	ENSECAG00000014843	protein_coding
ENSECAG00000013545	1153.471135	-0.445049583	0.191036413	-2.329658401	0.019824213	0.175656762	ACBD6	ENSECAG00000013545	protein_coding
ENSECAG00000021471	1072.98285	-0.295764002	0.126956803	-2.329642794	0.019825038	0.175656762	CLK2	ENSECAG00000021471	protein_coding
ENSECAG00000012567	18.34668001	1.762597765	0.756752122	2.32916131	0.019850522	0.175703589	SLC35B4	ENSECAG00000012567	protein_coding
ENSECAG00000020522	123.3670207	-0.659078414	0.282997418	-2.328920238	0.019863292	0.175703589	PRIMPOL	ENSECAG00000020522	protein_coding
ENSECAG00000021237	25.53556189	1.012986545	0.435386778	2.326635985	0.019984648	0.17663048	SLC36A4	ENSECAG00000021237	protein_coding
ENSECAG00000010246	675.0438466	0.525257088	0.225808837	2.326113964	0.020012472	0.176729857	AHDC1	ENSECAG00000010246	protein_coding
ENSECAG00000011163	133.3688498	0.709270574	0.30511107	2.324630743	0.020091713	0.17728276	FCHSD2	ENSECAG00000011163	protein_coding
ENSECAG00000009573	13574.81304	-0.508216297	0.218686539	-2.323948689	0.020128244	0.177458193	RPS3A	ENSECAG00000009573	protein_coding
ENSECAG00000024404	916.4294732	-0.396194452	0.170566699	-2.322812443	0.02018923	0.177716423	MKRN2	ENSECAG00000024404	protein_coding
ENSECAG00000022566	598.5455855	-0.467073147	0.201083527	-2.322781753	0.02019088	0.177716423	MEA1	ENSECAG00000022566	protein_coding
ENSECAG00000017831	575.0363598	0.354673986	0.15274373	2.322019943	0.020231862	0.177832628	SDF4	ENSECAG00000017831	protein_coding
ENSECAG00000023798	149.1106837	0.910712235	0.392224425	2.321916173	0.02023745	0.177832628	ST3GAL2	ENSECAG00000023798	protein_coding
ENSECAG00000015448	173.8169711	0.972177027	0.418913756	2.320709245	0.020302541	0.178257652	TAPBP	ENSECAG00000015448	protein_coding
ENSECAG00000007963	137.7909348	0.776692138	0.334803692	2.319843412	0.02034935	0.178521579	ADAM10	ENSECAG00000007963	protein_coding
ENSECAG00000008472	174.6000159	-0.669287183	0.28855927	-2.31940975	0.02037283	0.178580584	ZNF821	ENSECAG00000008472	protein_coding
ENSECAG00000006287	93.80935624	-0.63950393	0.27579776	-2.318742294	0.020409014	0.178607246	PARP11	ENSECAG00000006287	protein_coding
ENSECAG00000022195	173.5643378	-0.474475698	0.20462692	-2.318735467	0.020409384	0.178607246	IGSF8	ENSECAG00000022195	protein_coding
ENSECAG00000011711	44.52518531	1.419778519	0.612473562	2.318105804	0.020443572	0.17861743	SUSD6	ENSECAG00000011711	protein_coding
ENSECAG00000001140	940.2548753	-0.516025713	0.222607494	-2.318096764	0.020444063	0.17861743	ANAPC11	ENSECAG00000001140	protein_coding
ENSECAG00000037450	257.4894716	0.995368623	0.429453569	2.317756087	0.020462581	0.178632801	PTPRB	ENSECAG00000037450	protein_coding
ENSECAG00000015883	775.705223	-0.607989356	0.262457936	-2.316521136	0.020529832	0.179006542	AOPEP	ENSECAG00000015883	protein_coding
ENSECAG00000032285	83.58767284	1.29062737	0.557180685	2.316353394	0.020538981	0.179006542	EMCN	ENSECAG00000032285	protein_coding
ENSECAG00000021938	89.72557431	-0.522568076	0.225688407	-2.315440495	0.020588838	0.179293929	SYNC	ENSECAG00000021938	protein_coding
ENSECAG00000010122	906.4526628	0.699016162	0.301934422	2.315125776	0.02060605	0.179293929	TMEM143	ENSECAG00000010122	protein_coding
ENSECAG00000012622	302.5514347	0.482053034	0.208245842	2.314826696	0.020622418	0.179293929	NPLOC4	ENSECAG00000012622	protein_coding
ENSECAG00000035205	301.0721764	-0.497705224	0.215117619	-2.313642308	0.020687351	0.179711877	ZNF853	ENSECAG00000035205	protein_coding
ENSECAG00000006268	60.91100527	0.627523404	0.271310953	2.312930595	0.020726455	0.179904958	CCDC6	ENSECAG00000006268	protein_coding
ENSECAG00000016883	1090.47136	0.4633895	0.200453477	2.311705972	0.020793892	0.180256458	FLII	ENSECAG00000016883	protein_coding
ENSECAG00000012479	104.1897334	0.673103664	0.291221101	2.31131488	0.020815469	0.180256458	LARP4	ENSECAG00000012479	protein_coding
ENSECAG00000038488	95.67386051	-0.870240589	0.376519752	-2.311274735	0.020817685	0.180256458	FLT3LG	ENSECAG00000038488	protein_coding
ENSECAG00000017358	22.66473709	1.300933121	0.562976984	2.310810493	0.020843325	0.180331979	COLGALT2	ENSECAG00000017358	protein_coding
ENSECAG00000013698	85.75826945	0.675096937	0.292446936	2.308442503	0.020974537	0.181320027	ANKRD50	ENSECAG00000013698	protein_coding
ENSECAG00000015352	214.6480397	-0.40776216	0.176663268	-2.308132093	0.020991791	0.18132212	PPP2R3C	ENSECAG00000015352	protein_coding
ENSECAG00000006795	9393.54824	0.458398775	0.198671679	2.307318173	0.021037089	0.181566262	RYR2	ENSECAG00000006795	protein_coding
ENSECAG00000016199	500.3050636	-0.431340054	0.187124656	-2.305094706	0.02116127	0.182286621	TXNDC15	ENSECAG00000016199	protein_coding
ENSECAG00000011807	824.973994	-0.368681542	0.159943111	-2.305079221	0.021162137	0.182286621	RAF1	ENSECAG00000011807	protein_coding
ENSECAG00000010373	80.40548729	0.634471719	0.275270148	2.304905648	0.021171858	0.182286621	ANKIB1	ENSECAG00000010373	protein_coding
ENSECAG00000010911	251.3872135	-0.408501551	0.177258048	-2.304558561	0.021191309	0.182306831	INTS12	ENSECAG00000010911	protein_coding
ENSECAG00000021171	661.5129455	0.779395162	0.338280473	2.303990986	0.02122315	0.182433509	TNRC18	ENSECAG00000021171	protein_coding
ENSECAG00000020644	33.53956348	-1.035829094	0.449683568	-2.303462186	0.021252852	0.182541623	LTC4S	ENSECAG00000020644	protein_coding
ENSECAG00000008632	209.629518	-0.408608999	0.177418166	-2.303084335	0.021274099	0.182576986	STX5	ENSECAG00000008632	protein_coding
ENSECAG00000019607	107.1377782	0.629699419	0.273585971	2.30165098	0.021354863	0.183006101	GRWD1	ENSECAG00000019607	protein_coding
ENSECAG00000024896	190.1752682	0.490488593	0.213136726	2.30128614	0.021375463	0.183006101	MON2	ENSECAG00000024896	protein_coding
ENSECAG00000023651	211.6732895	-0.377398553	0.163994805	-2.301283584	0.021375607	0.183006101	SLC18B1	ENSECAG00000023651	protein_coding
ENSECAG00000013671	1463.678835	-0.363224445	0.157869033	-2.300796026	0.021403163	0.183094957	EIF3B	ENSECAG00000013671	protein_coding
ENSECAG00000014387	300.227795	-0.464083612	0.201762595	-2.300146922	0.021439898	0.183129616	RASA3	ENSECAG00000014387	protein_coding
ENSECAG00000039689	1678.12507	-0.328026011	0.142612732	-2.300117285	0.021441576	0.183129616	EIF3F	ENSECAG00000039689	protein_coding
ENSECAG00000018326	76.43621405	0.630859518	0.27433987	2.299554628	0.021473465	0.183255136	METTL15	ENSECAG00000018326	protein_coding
ENSECAG00000018722	189.0001421	0.626645766	0.272561934	2.299094954	0.021499548	0.183330945	AS3MT	ENSECAG00000018722	protein_coding
ENSECAG00000006542	723.1877618	-0.460130717	0.200307385	-2.297123079	0.02161175	0.184140398	ZBED5	ENSECAG00000006542	protein_coding
ENSECAG00000023542	795.3647969	-0.302800619	0.131839313	-2.296739967	0.021633608	0.184179415	SH2B1	ENSECAG00000023542	protein_coding
ENSECAG00000018345	733.1092092	-0.333080813	0.14507453	-2.295928951	0.021679944	0.184426595	NPC2	ENSECAG00000018345	protein_coding
ENSECAG00000021312	405.0226616	-0.403693894	0.175913208	-2.294846974	0.021741896	0.184806112	ABHD14A	ENSECAG00000021312	protein_coding
ENSECAG00000007661	22.33856106	1.561616731	0.680827532	2.29370385	0.021807515	0.184895751	WSCD1	ENSECAG00000007661	protein_coding
ENSECAG00000017836	95.34182396	1.181281681	0.515051871	2.29351983	0.021818095	0.184895751	ARID4B	ENSECAG00000017836	protein_coding
ENSECAG00000004498	419.8287911	-0.51141519	0.22300089	-2.293332509	0.021828869	0.184895751	HSPB3	ENSECAG00000004498	protein_coding
ENSECAG00000005659	54.12334024	0.841047456	0.366750781	2.293239714	0.021834208	0.184895751	TPST1	ENSECAG00000005659	protein_coding
ENSECAG00000017942	1579.266679	-0.400491439	0.174662751	-2.29294132	0.021851383	0.184895751	BAG1	ENSECAG00000017942	protein_coding
ENSECAG00000013630	689.1696773	0.402561517	0.175588013	2.292648063	0.021868275	0.184895751	SULF2	ENSECAG00000013630	protein_coding
ENSECAG00000004587	75.07457746	0.922959029	0.402636481	2.292288632	0.021888993	0.184895751	ANKRD34B	ENSECAG00000004587	protein_coding
ENSECAG00000025085	291.2041057	-0.491571158	0.214449177	-2.292250145	0.021891213	0.184895751	MRRF	ENSECAG00000025085	protein_coding
ENSECAG00000030758	69.63743665	0.915457567	0.399437157	2.291868821	0.021913214	0.184935033	TIGD5	ENSECAG00000030758	protein_coding
ENSECAG00000037615	754.1992593	-0.386205641	0.168603606	-2.290613175	0.021985796	0.185400793	PIGY	ENSECAG00000037615	protein_coding
ENSECAG00000005600	166.326114	-0.523142598	0.228499067	-2.28947367	0.022051846	0.185659758	ZNF771	ENSECAG00000005600	protein_coding
ENSECAG00000015748	18.151661	1.540213061	0.672746623	2.289440048	0.022053798	0.185659758	ARNT2	ENSECAG00000015748	protein_coding
ENSECAG00000007609	159.0921451	0.521994722	0.228048518	2.288963444	0.022081476	0.185659758	CREB3L2	ENSECAG00000007609	protein_coding
ENSECAG00000034885	21.53140965	1.568216338	0.685171464	2.288794004	0.022091324	0.185659758	AJM1	ENSECAG00000034885	protein_coding
ENSECAG00000012937	200.1020266	0.659320946	0.288091349	2.288582937	0.022103596	0.185659758	OLFML1	ENSECAG00000012937	protein_coding
ENSECAG00000018471	131.3887041	-0.726735797	0.317670356	-2.287704166	0.022154755	0.185795266	ARRB2	ENSECAG00000018471	protein_coding
ENSECAG00000006983	341.1188389	0.619318739	0.270721046	2.287663812	0.022157107	0.185795266	RAPGEF2	ENSECAG00000006983	protein_coding
ENSECAG00000005203	139.6062885	0.571940006	0.250038478	2.287407968	0.022172022	0.185795266	RASA1	ENSECAG00000005203	protein_coding
ENSECAG00000012582	424.6088863	-0.395349604	0.172922294	-2.286284751	0.022237605	0.186198457	PLCD4	ENSECAG00000012582	protein_coding
ENSECAG00000005243	518.3441015	-0.399106661	0.174597741	-2.285863824	0.022262226	0.186258298	MOCS2	ENSECAG00000005243	protein_coding
ENSECAG00000012829	3813.366546	-0.303943745	0.133012422	-2.285077896	0.022308261	0.186435044	HDLBP	ENSECAG00000012829	protein_coding
ENSECAG00000017296	318.7966348	0.712113802	0.311659984	2.284906115	0.022318333	0.186435044	LACTB2	ENSECAG00000017296	protein_coding
ENSECAG00000014284	97.56473873	0.626616453	0.274289817	2.284504977	0.02234187	0.186485511	OPA3	ENSECAG00000014284	protein_coding
ENSECAG00000015694	523.9138118	-0.400587946	0.17548975	-2.282685717	0.022448888	0.187232155	IPP	ENSECAG00000015694	protein_coding
ENSECAG00000019043	115.4076024	0.609199289	0.267014021	2.281525466	0.022517372	0.187531452	SSC5D	ENSECAG00000019043	protein_coding
ENSECAG00000022242	187.4951895	0.522837568	0.229170034	2.281439504	0.022522453	0.187531452	MAP2K3	ENSECAG00000022242	protein_coding
ENSECAG00000021241	481.6069193	0.662927431	0.290612885	2.281135711	0.022540418	0.187531452	CPNE3	ENSECAG00000021241	protein_coding
ENSECAG00000008395	313.2638363	0.525059483	0.230216114	2.28072429	0.022564767	0.187531452	UBE3C	ENSECAG00000008395	protein_coding
ENSECAG00000012411	3405.0297	0.591694966	0.259475919	2.280346352	0.022587155	0.187531452	PNPLA2	ENSECAG00000012411	protein_coding
ENSECAG00000008861	136.6044274	0.862566732	0.378270183	2.280292685	0.022590335	0.187531452	RRN3	ENSECAG00000008861	protein_coding
ENSECAG00000020415	1586.065986	-0.32646416	0.143241944	-2.279110084	0.022660522	0.18790613	FAM162A	ENSECAG00000020415	protein_coding
ENSECAG00000015984	134.5901363	0.546201448	0.23969127	2.278770718	0.022680698	0.18790613	WIPF1	ENSECAG00000015984	protein_coding
ENSECAG00000007554	165.4721821	-0.54336743	0.238461081	-2.278641981	0.022688356	0.18790613	GEMIN2	ENSECAG00000007554	protein_coding
ENSECAG00000020031	810.7703806	0.492762312	0.216334073	2.277784102	0.022739444	0.188183023	GUCD1	ENSECAG00000020031	protein_coding
ENSECAG00000014356	1148.647551	-0.306819311	0.134733649	-2.277228535	0.022772582	0.188311056	GTF3C2	ENSECAG00000014356	protein_coding
ENSECAG00000017265	152.603825	0.798112875	0.350703337	2.2757493	0.022861019	0.188481618	TCF4	ENSECAG00000017265	protein_coding
ENSECAG00000002992	118.4945151	0.517151012	0.227246398	2.275728092	0.022862289	0.188481618	MID1IP1	ENSECAG00000002992	protein_coding
ENSECAG00000011797	2916.596648	0.629202866	0.276494221	2.275645632	0.022867228	0.188481618	SOD2	ENSECAG00000011797	protein_coding
ENSECAG00000019598	157.3104066	0.662968748	0.291369419	2.275354603	0.022884666	0.188481618	LMTK2	ENSECAG00000019598	protein_coding
ENSECAG00000024758	174.2156932	0.66420861	0.291931537	2.275220474	0.022892707	0.188481618	TMX3	ENSECAG00000024758	protein_coding
ENSECAG00000018350	147.2018492	0.645190558	0.283586478	2.275110445	0.022899305	0.188481618	POLDIP3	ENSECAG00000018350	protein_coding
ENSECAG00000020897	1381.474529	-0.309167328	0.135948012	-2.2741585	0.022956458	0.188668162	SURF2	ENSECAG00000020897	protein_coding
ENSECAG00000023735	55.14294108	-0.776713568	0.341541167	-2.274143335	0.02295737	0.188668162	SYCP3	ENSECAG00000023735	protein_coding
ENSECAG00000035821	339.5770541	-0.433508624	0.190659652	-2.27373028	0.022982208	0.188726779	SPINDOC	ENSECAG00000035821	protein_coding
ENSECAG00000025009	68.78804738	-0.738974156	0.3251274	-2.272875664	0.023033674	0.188955435	NFKBIL1	ENSECAG00000025009	protein_coding
ENSECAG00000005156	52.54836004	-0.725721469	0.31938439	-2.272250906	0.02307136	0.188955435	ZFP2	ENSECAG00000005156	protein_coding
ENSECAG00000021440	34.52393169	1.054574132	0.464146359	2.272072401	0.023082138	0.188955435	TBC1D8B	ENSECAG00000021440	protein_coding
ENSECAG00000040555	24.17038744	0.988874776	0.435248723	2.271976281	0.023087943	0.188955435	SERTAD2	ENSECAG00000040555	protein_coding
ENSECAG00000024540	12165.58766	0.499261881	0.219780137	2.271642411	0.023108117	0.188955435	HSPB7	ENSECAG00000024540	protein_coding
ENSECAG00000006452	177.9695534	1.004731103	0.44231954	2.271505128	0.023116417	0.188955435	YWHAG	ENSECAG00000006452	protein_coding
ENSECAG00000024268	5670.135537	-0.471530247	0.20766443	-2.270635594	0.023169047	0.189240514	RPS26	ENSECAG00000024268	protein_coding
ENSECAG00000005855	115.720663	0.898697299	0.395934094	2.269815387	0.023218787	0.189393682	THRSP	ENSECAG00000005855	protein_coding
ENSECAG00000012115	21.77076602	1.50918523	0.665004358	2.269436601	0.023241789	0.189393682	SEMA3D	ENSECAG00000012115	protein_coding
ENSECAG00000001626	218.4343808	-0.537736486	0.236949292	-2.269415883	0.023243047	0.189393682	SHLD2	ENSECAG00000001626	protein_coding
ENSECAG00000000308	74.25284397	0.971333374	0.428079641	2.269048281	0.02326539	0.189393682	RICTOR	ENSECAG00000000308	protein_coding
ENSECAG00000024578	1017.677677	-0.541874409	0.238830791	-2.268863274	0.023276642	0.189393682	NFIB	ENSECAG00000024578	protein_coding
ENSECAG00000007274	76.58676534	0.845563296	0.372731372	2.268559503	0.023295127	0.189399508	PLCL1	ENSECAG00000007274	protein_coding
ENSECAG00000013115	750.2721293	-0.349716549	0.154234071	-2.267440306	0.023363342	0.189809343	BRD9	ENSECAG00000013115	protein_coding
ENSECAG00000009140	18.91132614	1.556090377	0.686497152	2.266710608	0.02340791	0.19002659	KLHL25	ENSECAG00000009140	protein_coding
ENSECAG00000018336	916.4315927	-0.362552921	0.160054556	-2.26518338	0.023501429	0.190640584	XPOT	ENSECAG00000018336	protein_coding
ENSECAG00000017645	1447.344281	-0.352137062	0.155558133	-2.263700755	0.023592526	0.191039253	HNRNPC	ENSECAG00000017645	protein_coding
ENSECAG00000016596	107.4096916	0.798258266	0.352677022	2.263425785	0.023609455	0.191039253	RARG	ENSECAG00000016596	protein_coding
ENSECAG00000023867	51.3168629	-0.730696904	0.322841045	-2.263333354	0.023615148	0.191039253	FOXP2	ENSECAG00000023867	protein_coding
ENSECAG00000011659	32.05025394	1.135510846	0.501724069	2.263217805	0.023622266	0.191039253	KIAA1549	ENSECAG00000011659	protein_coding
ENSECAG00000023259	90.08859217	-0.66716834	0.295018681	-2.261444383	0.023731753	0.19149358	NUDT17	ENSECAG00000023259	protein_coding
ENSECAG00000036729	190.6505904	-1.720801986	0.760985814	-2.26127998	0.023741925	0.19149358	C1QL1	ENSECAG00000036729	protein_coding
ENSECAG00000034255	586.7747198	-0.590244515	0.26102617	-2.261246505	0.023743997	0.19149358	LDLRAD2	ENSECAG00000034255	protein_coding
ENSECAG00000024529	40.77684167	-1.17125868	0.518098688	-2.260686443	0.023778681	0.19149358	KIAA0895L	ENSECAG00000024529	protein_coding
ENSECAG00000009926	1393.782355	-0.276985602	0.122530498	-2.260544169	0.023787498	0.19149358	RAB1A	ENSECAG00000009926	protein_coding
ENSECAG00000008897	263.6143322	-0.546132591	0.241618874	-2.260306005	0.023802266	0.19149358	TP53I13	ENSECAG00000008897	protein_coding
ENSECAG00000018126	1587.950651	0.472803736	0.20917976	2.260274776	0.023804202	0.19149358	PRELP	ENSECAG00000018126	protein_coding
ENSECAG00000019849	364.8296259	0.476055528	0.210652912	2.259904805	0.02382716	0.191533706	ARCN1	ENSECAG00000019849	protein_coding
ENSECAG00000015678	1133.389632	0.528874145	0.234158195	2.258618983	0.023907096	0.191903102	STK40	ENSECAG00000015678	protein_coding
ENSECAG00000020158	159.5493269	-0.748850689	0.331567118	-2.258519161	0.023913311	0.191903102	CD247	ENSECAG00000020158	protein_coding
ENSECAG00000020595	91.46154517	0.635629007	0.281466397	2.258276702	0.023928414	0.191903102	IKBKG	ENSECAG00000020595	protein_coding
ENSECAG00000019791	241.8451929	0.470523761	0.208379976	2.258008514	0.023945129	0.191903102	RAB11FIP2	ENSECAG00000019791	protein_coding
ENSECAG00000024309	357.7387855	-0.675648267	0.299397848	-2.25669046	0.024027423	0.192417961	LRRC24	ENSECAG00000024309	protein_coding
ENSECAG00000024187	750.457621	-0.284394814	0.126100676	-2.255299679	0.024114525	0.192807594	SMARCA2	ENSECAG00000024187	protein_coding
ENSECAG00000019212	40.0095622	0.829713773	0.367906889	2.255227605	0.024119046	0.192807594	WDR4	ENSECAG00000019212	protein_coding
ENSECAG00000010295	310.2651425	-0.48642188	0.215703601	-2.255047564	0.024130343	0.192807594	ZDHHC16	ENSECAG00000010295	protein_coding
ENSECAG00000017478	63.50216186	0.735535715	0.326227831	2.254668806	0.024154125	0.192853048	B4GALT6	ENSECAG00000017478	protein_coding
ENSECAG00000010549	273.1636396	0.533658725	0.236815231	2.253481433	0.02422881	0.193250515	GLS	ENSECAG00000010549	protein_coding
ENSECAG00000016058	775.5142559	-0.329851889	0.146386065	-2.253301157	0.024240167	0.193250515	CARS2	ENSECAG00000016058	protein_coding
ENSECAG00000024970	426.0257554	-0.502633493	0.223115955	-2.252790458	0.024272364	0.193362578	KCNQ1	ENSECAG00000024970	protein_coding
ENSECAG00000022118	194.9368351	-0.585807915	0.260084731	-2.252373344	0.024298689	0.193427725	IDO1	ENSECAG00000022118	protein_coding
ENSECAG00000010786	589.4975725	0.737126162	0.32734207	2.251852813	0.024331575	0.193447897	PGAM1	ENSECAG00000010786	protein_coding
ENSECAG00000020242	198.7134122	0.578684019	0.257016364	2.251545426	0.024351013	0.193447897	SUMF1	ENSECAG00000020242	protein_coding
ENSECAG00000013625	82.66511358	-0.685201251	0.304444882	-2.250657808	0.024407219	0.193447897	FN3KRP	ENSECAG00000013625	protein_coding
ENSECAG00000014000	122.9002873	0.922783371	0.410043161	2.250454239	0.024420125	0.193447897	KLHL20	ENSECAG00000014000	protein_coding
ENSECAG00000020973	62.64944291	1.254231564	0.557415211	2.250084927	0.024443555	0.193447897	BCAT1	ENSECAG00000020973	protein_coding
ENSECAG00000015363	359.6947251	-0.38444026	0.170856456	-2.250077455	0.024444029	0.193447897	KLHL22	ENSECAG00000015363	protein_coding
ENSECAG00000003113	604.856683	-0.412528357	0.183347993	-2.249974762	0.024450547	0.193447897	RPL7L1	ENSECAG00000003113	protein_coding
ENSECAG00000000792	480.1119837	-0.408747961	0.181673927	-2.249898852	0.024455367	0.193447897	LUC7L	ENSECAG00000000792	protein_coding
ENSECAG00000022263	148.5404004	-0.745306199	0.331348306	-2.249313445	0.024492561	0.193447897	STC2	ENSECAG00000022263	protein_coding
ENSECAG00000017991	348.7052606	0.55105923	0.244993935	2.249277029	0.024494876	0.193447897	ARID1A	ENSECAG00000017991	protein_coding
ENSECAG00000001409	185.2284387	-0.395886582	0.176013509	-2.24918294	0.024500859	0.193447897	ZNF784	ENSECAG00000001409	protein_coding
ENSECAG00000026831	17.1140562	1.547407336	0.688083787	2.248864697	0.024521106	0.193464445	VSTM2B	ENSECAG00000026831	protein_coding
ENSECAG00000039018	6897.303197	0.804089937	0.35772416	2.247793205	0.024589379	0.193859611	HSPB6	ENSECAG00000039018	protein_coding
ENSECAG00000010680	273.479546	-0.459768917	0.204629286	-2.246838297	0.024650363	0.194196764	CCDC22	ENSECAG00000010680	protein_coding
ENSECAG00000003357	500.4795588	-0.425035576	0.189219676	-2.246254639	0.024687702	0.194347281	ING1	ENSECAG00000003357	protein_coding
ENSECAG00000009968	93.91449808	0.76745583	0.341759432	2.245602482	0.024729481	0.194447154	SH3PXD2B	ENSECAG00000009968	protein_coding
ENSECAG00000010475	52.10368408	1.266614634	0.564071193	2.245487183	0.024736874	0.194447154	IL33	ENSECAG00000010475	protein_coding
ENSECAG00000024639	110.5071982	0.550063451	0.245088225	2.244348749	0.024809971	0.194878028	RBM18	ENSECAG00000024639	protein_coding
ENSECAG00000015088	917.7458077	0.596226089	0.265697748	2.244001287	0.024832319	0.194909929	CDIP1	ENSECAG00000015088	protein_coding
ENSECAG00000010050	456.0613611	-0.362255346	0.161515157	-2.242856669	0.024906059	0.195198536	CNPPD1	ENSECAG00000010050	protein_coding
ENSECAG00000001294	63.97372677	0.805715213	0.359250852	2.242764933	0.024911977	0.195198536	RTL6	ENSECAG00000001294	protein_coding
ENSECAG00000020570	888.5695046	-0.38095371	0.1698731	-2.242578199	0.024924027	0.195198536	LMAN1	ENSECAG00000020570	protein_coding
ENSECAG00000021436	2336.184243	-0.351954759	0.157032608	-2.241284556	0.025007649	0.195709639	EIF3G	ENSECAG00000021436	protein_coding
ENSECAG00000018125	40.05627986	-1.179151279	0.526283599	-2.240524463	0.025056894	0.195872802	NTN3	ENSECAG00000018125	protein_coding
ENSECAG00000013058	119.5754943	0.490553468	0.218958412	2.240395624	0.02506525	0.195872802	PBX1	ENSECAG00000013058	protein_coding
ENSECAG00000005422	128.1142643	0.502197964	0.22419811	2.239974123	0.025092603	0.195936179	NFRKB	ENSECAG00000005422	protein_coding
ENSECAG00000003967	199.778571	0.484308631	0.216261121	2.239462319	0.02512585	0.195936179	SHC1	ENSECAG00000003967	protein_coding
ENSECAG00000020194	136.5157721	-0.617476426	0.275749363	-2.239266918	0.025138554	0.195936179	FRS2	ENSECAG00000020194	protein_coding
ENSECAG00000013157	402.538829	-0.499195949	0.222941052	-2.239138755	0.025146889	0.195936179	RPGRIP1	ENSECAG00000013157	protein_coding
ENSECAG00000004362	867.7175607	-0.304041337	0.135822658	-2.238517064	0.025187356	0.195975987	TSG101	ENSECAG00000004362	protein_coding
ENSECAG00000021619	136.8754749	-0.48361316	0.216043853	-2.23849535	0.02518877	0.195975987	CCHCR1	ENSECAG00000021619	protein_coding
ENSECAG00000008583	1095.899617	-0.318617056	0.142364097	-2.238043602	0.025218212	0.19600099	USF2	ENSECAG00000008583	protein_coding
ENSECAG00000021270	2087.04386	-0.384588719	0.171873056	-2.237632407	0.025245036	0.19600099	LRRFIP2	ENSECAG00000021270	protein_coding
ENSECAG00000013149	3387.846188	-0.367355908	0.164174071	-2.237600043	0.025247149	0.19600099	TMBIM6	ENSECAG00000013149	protein_coding
ENSECAG00000014952	27.68442377	0.995611687	0.445188945	2.236380074	0.025326885	0.196420775	CYRIA	ENSECAG00000014952	protein_coding
ENSECAG00000011036	198.4621941	-0.564806765	0.252573323	-2.236209103	0.025338077	0.196420775	NRBF2	ENSECAG00000011036	protein_coding
ENSECAG00000019346	248.6047132	0.401672649	0.179680454	2.235483271	0.025385639	0.196589882	KHDRBS1	ENSECAG00000019346	protein_coding
ENSECAG00000014904	1849.676979	-0.295472417	0.132183887	-2.23531343	0.025396779	0.196589882	KLC1	ENSECAG00000014904	protein_coding
ENSECAG00000023476	375.6276387	-0.40669306	0.182003576	-2.234533352	0.025448001	0.196770705	NADSYN1	ENSECAG00000023476	protein_coding
ENSECAG00000016212	37.7989947	1.318607183	0.590189582	2.234209521	0.02546929	0.196770705	SDAD1	ENSECAG00000016212	protein_coding
ENSECAG00000015900	219.7621026	-0.506624068	0.22676725	-2.234114798	0.025475521	0.196770705	POLR3GL	ENSECAG00000015900	protein_coding
ENSECAG00000025140	116.706738	-0.570082202	0.255249314	-2.23343285	0.025520414	0.196922434	GALE	ENSECAG00000025140	protein_coding
ENSECAG00000023070	273.0995425	-0.444269384	0.198942755	-2.233151861	0.025538932	0.196922434	PPP4R1	ENSECAG00000023070	protein_coding
ENSECAG00000002306	270.120631	-0.489472753	0.219202069	-2.232975064	0.025550589	0.196922434	PHKG2	ENSECAG00000002306	protein_coding
ENSECAG00000019913	1167.487262	0.362335671	0.162336998	2.231996861	0.02561517	0.19727753	FURIN	ENSECAG00000019913	protein_coding
ENSECAG00000022532	190.4163575	0.552217597	0.247546017	2.230767446	0.025696537	0.197643005	GSE1	ENSECAG00000022532	protein_coding
ENSECAG00000012639	144.9165455	-0.50761642	0.227557253	-2.230719583	0.02569971	0.197643005	NOP2	ENSECAG00000012639	protein_coding
ENSECAG00000017872	353.373516	-0.475780363	0.213342212	-2.23012763	0.025738971	0.197802229	CYHR1	ENSECAG00000017872	protein_coding
ENSECAG00000021011	6575.159114	0.6312331	0.28312641	2.229509781	0.025780005	0.197863347	APP	ENSECAG00000021011	protein_coding
ENSECAG00000024560	189.478321	0.699998024	0.313978049	2.229448926	0.02578405	0.197863347	PTPN11	ENSECAG00000024560	protein_coding
ENSECAG00000007276	295.3625925	-0.562446402	0.252358584	-2.228758752	0.025829961	0.198073059	EPHB6	ENSECAG00000007276	protein_coding
ENSECAG00000013190	100.3285295	-0.736321279	0.330461393	-2.228161275	0.025869762	0.198208934	FANCE	ENSECAG00000013190	protein_coding
ENSECAG00000011045	152.7094359	-0.499930901	0.224407698	-2.227779637	0.025895213	0.198208934	SLC29A2	ENSECAG00000011045	protein_coding
ENSECAG00000012306	1548.513987	-0.259493776	0.116511759	-2.227189576	0.025934606	0.198208934	FKBP8	ENSECAG00000012306	protein_coding
ENSECAG00000020403	52.12766433	0.660872391	0.296758784	2.226968252	0.025949396	0.198208934	CSRNP2	ENSECAG00000020403	protein_coding
ENSECAG00000016971	22.52531704	1.128179646	0.506675177	2.226632954	0.025971815	0.198208934	TRERF1	ENSECAG00000016971	protein_coding
ENSECAG00000003013	57.81008257	0.999312651	0.44880513	2.226607015	0.02597355	0.198208934	POGK	ENSECAG00000003013	protein_coding
ENSECAG00000000176	159.2807938	-0.571777991	0.256800813	-2.226542763	0.025977848	0.198208934	ZDHHC4	ENSECAG00000000176	protein_coding
ENSECAG00000034565	19.58690612	1.560865941	0.701247018	2.22584325	0.026024683	0.198424244	ZNF445	ENSECAG00000034565	protein_coding
ENSECAG00000013398	85.57558215	0.750386109	0.337302174	2.224670245	0.026103383	0.198622083	SLCO3A1	ENSECAG00000013398	protein_coding
ENSECAG00000018880	6314.456227	-0.48214756	0.216743567	-2.224506896	0.026114359	0.198622083	CCNG1	ENSECAG00000018880	protein_coding
ENSECAG00000011451	696.0393401	0.330194462	0.148445422	2.224349245	0.026124956	0.198622083	SND1	ENSECAG00000011451	protein_coding
ENSECAG00000017444	62.52756244	0.799699583	0.359601182	2.223851376	0.026158445	0.198622083	TAB3	ENSECAG00000017444	protein_coding
ENSECAG00000020253	6357.11394	-0.489366518	0.220061858	-2.223768001	0.026164057	0.198622083	RPS7	ENSECAG00000020253	protein_coding
ENSECAG00000010231	259.8516855	-0.492671515	0.221552275	-2.223725821	0.026166897	0.198622083	IL18BP	ENSECAG00000010231	protein_coding
ENSECAG00000016241	27.53915457	1.054246675	0.474144368	2.223471889	0.026183997	0.198622083	SEMA5A	ENSECAG00000016241	protein_coding
ENSECAG00000023211	22.05812787	1.857953424	0.835696757	2.223238761	0.026199704	0.198622083	EPHA3	ENSECAG00000023211	protein_coding
ENSECAG00000022089	45.48629991	0.82060212	0.36920871	2.222596862	0.026242996	0.19880888	CBR4	ENSECAG00000022089	protein_coding
ENSECAG00000021438	30.97178053	0.933739219	0.420296666	2.221619383	0.026309039	0.199167646	TBC1D12	ENSECAG00000021438	protein_coding
ENSECAG00000012196	110.2355544	0.634725236	0.285761182	2.22117375	0.026339195	0.199250243	LRRC1	ENSECAG00000012196	protein_coding
ENSECAG00000018500	227.305439	-0.417455588	0.187966356	-2.220905895	0.026357336	0.199250243	GLA	ENSECAG00000018500	protein_coding
ENSECAG00000000438	9472.421667	-0.548174686	0.246898249	-2.220245332	0.026402119	0.19944733	VDAC3	ENSECAG00000000438	protein_coding
ENSECAG00000003318	62.73867164	1.120224077	0.504901494	2.21869828	0.026507258	0.200099762	VIT	ENSECAG00000003318	protein_coding
ENSECAG00000015336	320.7426995	0.373679257	0.168449044	2.218351901	0.026530848	0.200136099	NUP98	ENSECAG00000015336	protein_coding
ENSECAG00000007156	233.8533756	0.613871546	0.276794781	2.21778584	0.026569438	0.20028546	EP400	ENSECAG00000007156	protein_coding
ENSECAG00000008393	74.37194324	0.583756675	0.263273396	2.217302182	0.026602449	0.200392581	RANBP17	ENSECAG00000008393	protein_coding
ENSECAG00000010405	327.0895105	-0.513621038	0.231716142	-2.21659584	0.026650722	0.200481024	TRIB2	ENSECAG00000010405	protein_coding
ENSECAG00000016464	2424.823043	0.336070492	0.151616678	2.216579977	0.026651807	0.200481024	TLN1	ENSECAG00000016464	protein_coding
ENSECAG00000000614	88.39780758	0.669190725	0.302145042	2.214799622	0.026773821	0.20120692	SNX27	ENSECAG00000000614	protein_coding
ENSECAG00000012822	3277.416257	-0.52128932	0.235385297	-2.21462142	0.026786061	0.20120692	EIF3K	ENSECAG00000012822	protein_coding
ENSECAG00000019334	69.87810599	-1.266787621	0.572379655	-2.213194704	0.026884225	0.201802081	SLC24A3	ENSECAG00000019334	protein_coding
ENSECAG00000022379	337.5463743	-0.324055329	0.146455816	-2.212649096	0.026921847	0.201942274	RNF34	ENSECAG00000022379	protein_coding
ENSECAG00000021163	162.0701851	-0.539316358	0.243949911	-2.210766777	0.027051992	0.202513351	TTLL5	ENSECAG00000021163	protein_coding
ENSECAG00000024168	267.6369908	-0.519561134	0.235016352	-2.210744609	0.027053528	0.202513351	TBC1D23	ENSECAG00000024168	protein_coding
ENSECAG00000023220	1112.70032	-0.400875928	0.181332445	-2.210723674	0.027054978	0.202513351	RHBDF1	ENSECAG00000023220	protein_coding
ENSECAG00000018523	36.61908702	0.78631341	0.355756907	2.210254795	0.027087484	0.202572157	RNMT	ENSECAG00000018523	protein_coding
ENSECAG00000007596	54.69015541	0.770830636	0.348782323	2.210062226	0.027100844	0.202572157	NOM1	ENSECAG00000007596	protein_coding
ENSECAG00000006800	1162.840268	-0.335860898	0.152013726	-2.209411656	0.027146021	0.202674688	WDR45	ENSECAG00000006800	protein_coding
ENSECAG00000011084	392.5863139	-0.482385863	0.218364196	-2.209088636	0.027168476	0.202674688	RUFY2	ENSECAG00000011084	protein_coding
ENSECAG00000019793	54.28482035	0.986645895	0.446675534	2.20886487	0.027184041	0.202674688	SETBP1	ENSECAG00000019793	protein_coding
ENSECAG00000018117	161.9782496	-0.557130806	0.252235733	-2.208770347	0.027190619	0.202674688	HYAL3	ENSECAG00000018117	protein_coding
ENSECAG00000021663	391.0896173	0.412152965	0.186657697	2.208068411	0.027239505	0.202897191	SMOC1	ENSECAG00000021663	protein_coding
ENSECAG00000023388	231.0957828	-0.554545022	0.25126184	-2.207040359	0.02731124	0.203289459	ARPIN	ENSECAG00000023388	protein_coding
ENSECAG00000016504	4377.614506	0.660474923	0.299322157	2.206568765	0.027344201	0.20339277	GOT2	ENSECAG00000016504	protein_coding
ENSECAG00000016513	46.75841406	1.022132147	0.463350138	2.205960598	0.027386759	0.203567267	NLGN2	ENSECAG00000016513	protein_coding
ENSECAG00000014466	292.0951192	-0.498587906	0.226054904	-2.205605357	0.027411644	0.203597838	GPR108	ENSECAG00000014466	protein_coding
ENSECAG00000022309	90.29111898	0.633920219	0.287465723	2.205202807	0.027439866	0.203597838	DGKQ	ENSECAG00000022309	protein_coding
ENSECAG00000006866	24.13959684	-0.841175049	0.38154049	-2.204680947	0.027476491	0.203597838	KIF5A	ENSECAG00000006866	protein_coding
ENSECAG00000024939	82.42183132	0.610927029	0.277143022	2.20437457	0.027498013	0.203597838	ZNF385A	ENSECAG00000024939	protein_coding
ENSECAG00000007272	950.3074821	0.751765335	0.341042624	2.204314889	0.027502207	0.203597838	NCOR2	ENSECAG00000007272	protein_coding
ENSECAG00000014652	1612.861181	-0.391808776	0.177750035	-2.204268346	0.027505478	0.203597838	PLEKHM2	ENSECAG00000014652	protein_coding
ENSECAG00000011379	1927.988409	-0.361180995	0.163981739	-2.202568389	0.027625184	0.20434201	ASB15	ENSECAG00000011379	protein_coding
ENSECAG00000013084	210.8689159	0.8371042	0.380225471	2.201599484	0.027693612	0.204576757	ARL8B	ENSECAG00000013084	protein_coding
ENSECAG00000014330	14255.60733	-0.527227009	0.239477138	-2.201575539	0.027695305	0.204576757	CYCS	ENSECAG00000014330	protein_coding
ENSECAG00000020499	373.9292833	-0.470613568	0.213796913	-2.201217783	0.02772061	0.204621871	DNAJC24	ENSECAG00000020499	protein_coding
ENSECAG00000021369	258.3148742	0.620059513	0.281799504	2.200357005	0.027781576	0.204835181	PUM1	ENSECAG00000021369	protein_coding
ENSECAG00000016012	26.15908171	-1.136655425	0.516605079	-2.200240516	0.027789835	0.204835181	TREX2	ENSECAG00000016012	protein_coding
ENSECAG00000016610	781.8842656	0.488887742	0.222247254	2.199747055	0.027824846	0.204835181	CCN2	ENSECAG00000016610	protein_coding
ENSECAG00000017521	1135.1754	-0.274335628	0.124713573	-2.199725507	0.027826376	0.204835181	RAB18	ENSECAG00000017521	protein_coding
ENSECAG00000009033	1451.568829	-0.332334134	0.151168626	-2.198433255	0.027918246	0.205274561	AP2B1	ENSECAG00000009033	protein_coding
ENSECAG00000010581	157.5328529	0.686891316	0.312458482	2.198344276	0.027924581	0.205274561	TRAK2	ENSECAG00000010581	protein_coding
ENSECAG00000000048	180.2665865	0.387126064	0.176136601	2.197874044	0.027958083	0.205379192	UBA2	ENSECAG00000000048	protein_coding
ENSECAG00000015841	105.8924286	-0.570252581	0.259572669	-2.196889924	0.028028309	0.205525636	SLC27A3	ENSECAG00000015841	protein_coding
ENSECAG00000020695	645.1694413	-0.301095747	0.137056684	-2.196870217	0.028029716	0.205525636	RNASEH1	ENSECAG00000020695	protein_coding
ENSECAG00000020702	68.49806227	-0.816914223	0.371868222	-2.196784171	0.028035864	0.205525636	NPHP1	ENSECAG00000020702	protein_coding
ENSECAG00000013904	511.5608205	0.456212419	0.20775118	2.195955855	0.028095103	0.205805405	TMEM30A	ENSECAG00000013904	protein_coding
ENSECAG00000011667	207.6328883	0.511464263	0.232937891	2.195710882	0.028112644	0.205805405	PACSIN2	ENSECAG00000011667	protein_coding
ENSECAG00000020337	57.73592018	0.656273016	0.298944781	2.195298454	0.028142196	0.205880346	DOCK11	ENSECAG00000020337	protein_coding
ENSECAG00000000539	179.3620868	0.531758843	0.24230626	2.194573275	0.028194222	0.20611949	DDX6	ENSECAG00000000539	protein_coding
ENSECAG00000002017	498.3756865	-0.579024804	0.263881416	-2.194261395	0.028216623	0.206119792	PGGHG	ENSECAG00000002017	protein_coding
ENSECAG00000010646	257.5673215	0.521999143	0.237917487	2.194034367	0.028232939	0.206119792	IDE	ENSECAG00000010646	protein_coding
ENSECAG00000012605	57.80152186	0.760769236	0.346789061	2.193752114	0.028253235	0.206126785	RNGTT	ENSECAG00000012605	protein_coding
ENSECAG00000020181	665.8138746	-0.357429235	0.163001879	-2.192792118	0.02832236	0.206452163	AKAP9	ENSECAG00000020181	protein_coding
ENSECAG00000012515	879.4179834	-0.457673747	0.208795727	-2.191968936	0.02838175	0.206452163	MRPL18	ENSECAG00000012515	protein_coding
ENSECAG00000020164	198.2152945	0.413697041	0.188746615	2.191811707	0.028393105	0.206452163	GAB2	ENSECAG00000020164	protein_coding
ENSECAG00000012569	270.1853939	-0.368032798	0.167913337	-2.191802054	0.028393803	0.206452163	TRAPPC3	ENSECAG00000012569	protein_coding
ENSECAG00000020887	1680.392145	0.728261108	0.332275178	2.191740932	0.028398218	0.206452163	COL6A3	ENSECAG00000020887	protein_coding
ENSECAG00000024306	95.99948075	0.581955734	0.265577417	2.191284714	0.028431196	0.206452163	DENND4A	ENSECAG00000024306	protein_coding
ENSECAG00000007187	24.28236518	1.198262759	0.546838818	2.191254019	0.028433415	0.206452163	BRWD3	ENSECAG00000007187	protein_coding
ENSECAG00000019681	57.34678992	0.645442707	0.29472933	2.189950718	0.028527811	0.206798103	MAN1A2	ENSECAG00000019681	protein_coding
ENSECAG00000000077	75.33649764	0.70207676	0.320594975	2.189918163	0.028530172	0.206798103	CPEB3	ENSECAG00000000077	protein_coding
ENSECAG00000023292	359.5039947	-0.335581635	0.153248278	-2.189790579	0.028539428	0.206798103	INTS11	ENSECAG00000023292	protein_coding
ENSECAG00000000356	122.8956736	0.490420792	0.223984962	2.189525533	0.028558665	0.206798103	PALS1	ENSECAG00000000356	protein_coding
ENSECAG00000010645	378.0088164	-0.65955089	0.301285473	-2.189122773	0.028587918	0.206869393	NUDT18	ENSECAG00000010645	protein_coding
ENSECAG00000021211	2225.558616	0.61963463	0.283169195	2.188213411	0.028654061	0.207077104	COL15A1	ENSECAG00000021211	protein_coding
ENSECAG00000019173	101.5166795	0.634087051	0.289776438	2.18819396	0.028655477	0.207077104	FAM13A	ENSECAG00000019173	protein_coding
ENSECAG00000018303	753.479003	-0.30584815	0.139801979	-2.187724041	0.02868971	0.207184022	YTHDC1	ENSECAG00000018303	protein_coding
ENSECAG00000021564	375.7495747	-0.377900395	0.172779072	-2.187188472	0.028728768	0.207325619	NAA35	ENSECAG00000021564	protein_coding
ENSECAG00000022081	115.0236443	0.572439177	0.261911987	2.185616563	0.02884367	0.20801399	PARG	ENSECAG00000022081	protein_coding
ENSECAG00000016711	207.4079148	0.971686652	0.444777479	2.18465794	0.028913936	0.208379747	NSUN4	ENSECAG00000016711	protein_coding
ENSECAG00000008043	159.5950892	0.491537914	0.225050099	2.184126631	0.028952944	0.208519887	WIZ	ENSECAG00000008043	protein_coding
ENSECAG00000019688	249.2242721	-0.445686307	0.204136686	-2.183273943	0.029015642	0.208651557	C1orf35	ENSECAG00000019688	protein_coding
ENSECAG00000013605	32.78825325	1.060090173	0.485559425	2.183234672	0.029018533	0.208651557	SGPP1	ENSECAG00000013605	protein_coding
ENSECAG00000023374	90.85460662	0.7195142	0.329586798	2.183079554	0.029029952	0.208651557	STAG1	ENSECAG00000023374	protein_coding
ENSECAG00000005128	72.41185551	0.65245624	0.299092658	2.181451876	0.02915001	0.209254809	ZNF30	ENSECAG00000005128	protein_coding
ENSECAG00000000482	593.1813546	-0.594837621	0.272684996	-2.18140943	0.029153147	0.209254809	BCL7C	ENSECAG00000000482	protein_coding
ENSECAG00000011029	144.6713278	-0.45430003	0.208455703	-2.179360045	0.029304932	0.210144192	RAD17	ENSECAG00000011029	protein_coding
ENSECAG00000031243	43.36951888	0.860192539	0.394728012	2.179203179	0.029316578	0.210144192	GNG7	ENSECAG00000031243	protein_coding
ENSECAG00000016077	3008.551742	0.577169979	0.26488579	2.178938999	0.0293362	0.210144192	NNT	ENSECAG00000016077	protein_coding
ENSECAG00000016041	51.11734872	0.774653467	0.35561155	2.178369814	0.029378515	0.210305974	FBXL22	ENSECAG00000016041	protein_coding
ENSECAG00000007555	415.1228255	-0.359795496	0.165212992	-2.177767567	0.029423346	0.210446563	TRIM41	ENSECAG00000007555	protein_coding
ENSECAG00000020917	139.0296035	0.485737716	0.223090076	2.177316551	0.029456957	0.210446563	STAG2	ENSECAG00000020917	protein_coding
ENSECAG00000012707	362.2696374	-0.452596725	0.207869599	-2.177310805	0.029457386	0.210446563	LEMD2	ENSECAG00000012707	protein_coding
ENSECAG00000021889	768.1487669	0.665672196	0.305870066	2.176323445	0.029531084	0.210831762	ABR	ENSECAG00000021889	protein_coding
ENSECAG00000018243	359.8330671	0.523355363	0.240586203	2.175334062	0.029605092	0.210971305	BAZ2A	ENSECAG00000018243	protein_coding
ENSECAG00000016336	17.15594309	1.354454796	0.622644702	2.175325337	0.029605745	0.210971305	CDC25A	ENSECAG00000016336	protein_coding
ENSECAG00000009219	507.9058512	0.530573586	0.243920529	2.175190374	0.029615853	0.210971305	ACTR2	ENSECAG00000009219	protein_coding
ENSECAG00000015523	84.45947514	0.708326338	0.325666651	2.175004215	0.029629801	0.210971305	RNLS	ENSECAG00000015523	protein_coding
ENSECAG00000000903	58.03119655	0.975946929	0.448766158	2.174733792	0.029650071	0.210974704	RASGRF2	ENSECAG00000000903	protein_coding
ENSECAG00000013233	120.5467326	0.667844122	0.307136149	2.174423698	0.02967333	0.210999349	FAT4	ENSECAG00000013233	protein_coding
ENSECAG00000017504	513.7528303	0.427288446	0.196540456	2.174048305	0.029701508	0.211058913	QKI	ENSECAG00000017504	protein_coding
ENSECAG00000022296	377.985238	-0.461931046	0.212509407	-2.173696931	0.029727903	0.211076145	SGSM3	ENSECAG00000022296	protein_coding
ENSECAG00000037572	18.65699427	1.731701777	0.796796508	2.173330028	0.029755487	0.211076145	THEM6	ENSECAG00000037572	protein_coding
ENSECAG00000023237	397.7701664	0.563256307	0.259218323	2.17290314	0.029787608	0.211076145	HNRNPA3	ENSECAG00000023237	protein_coding
ENSECAG00000030791	55.26957031	0.68225935	0.314011048	2.17272403	0.029801094	0.211076145	CDC42EP5	ENSECAG00000030791	protein_coding
ENSECAG00000020753	556.7963921	0.567813813	0.261340249	2.172699443	0.029802946	0.211076145	NRP1	ENSECAG00000020753	protein_coding
ENSECAG00000020015	2036.836736	-0.381321339	0.175539307	-2.172284635	0.0298342	0.211105165	BMP6	ENSECAG00000020015	protein_coding
ENSECAG00000019096	556.6551806	0.502704507	0.231435019	2.172119456	0.029846654	0.211105165	CACNA1C	ENSECAG00000019096	protein_coding
ENSECAG00000022018	516.252736	-0.471073761	0.216915613	-2.171691355	0.029878951	0.211193461	TRIM47	ENSECAG00000022018	protein_coding
ENSECAG00000024284	197.2153876	0.565349084	0.260396854	2.171105663	0.029923186	0.211220486	MTPN	ENSECAG00000024284	protein_coding
ENSECAG00000015659	5576.81082	-0.457797775	0.210870614	-2.17098896	0.029932007	0.211220486	KLHL41	ENSECAG00000015659	protein_coding
ENSECAG00000023915	134.8102192	0.606724545	0.279486594	2.170853834	0.029942223	0.211220486	FAM210B	ENSECAG00000023915	protein_coding
ENSECAG00000021771	70.89919482	0.741335617	0.341652652	2.169851785	0.030018076	0.211548248	ANKFY1	ENSECAG00000021771	protein_coding
ENSECAG00000020447	1441.027942	-0.409654364	0.188824148	-2.169501984	0.030044594	0.211548248	RBM5	ENSECAG00000020447	protein_coding
ENSECAG00000020929	2307.517272	0.521896669	0.240565897	2.169454086	0.030048227	0.211548248	SQSTM1	ENSECAG00000020929	protein_coding
ENSECAG00000023248	429.2190158	-0.49769928	0.229511369	-2.168516893	0.030119381	0.211909227	RSAD1	ENSECAG00000023248	protein_coding
ENSECAG00000001481	56.83890433	-0.85533161	0.394823748	-2.16636313	0.030283449	0.21292301	SAMD9L	ENSECAG00000001481	protein_coding
ENSECAG00000022329	38.0916882	-1.117610832	0.515958899	-2.166085001	0.030304692	0.212931914	LRRC4C	ENSECAG00000022329	protein_coding
ENSECAG00000013515	180.3478921	-0.56850742	0.262491639	-2.165811534	0.030325592	0.212938393	SEMA3B	ENSECAG00000013515	protein_coding
ENSECAG00000021473	418.4738673	-0.407510856	0.188246712	-2.164770105	0.030405295	0.213311823	PREB	ENSECAG00000021473	protein_coding
ENSECAG00000010595	2400.330228	-0.484230231	0.223704885	-2.164593904	0.030418798	0.213311823	TNNI3K	ENSECAG00000010595	protein_coding
ENSECAG00000006400	630.8149513	-0.348442328	0.161060476	-2.163425426	0.030508474	0.213712846	TOX4	ENSECAG00000006400	protein_coding
ENSECAG00000035522	159.0210804	0.655758945	0.303125294	2.163326384	0.030516085	0.213712846	PALM	ENSECAG00000035522	protein_coding
ENSECAG00000017041	123.5701609	-0.423808801	0.196078474	-2.161424422	0.030662569	0.214434044	ACTR6	ENSECAG00000017041	protein_coding
ENSECAG00000018817	308.3942841	-0.569758859	0.263634093	-2.161172906	0.030681986	0.214434044	ADCK5	ENSECAG00000018817	protein_coding
ENSECAG00000021184	46.12262765	-0.838709298	0.388126573	-2.160916968	0.030701754	0.214434044	LAT	ENSECAG00000021184	protein_coding
ENSECAG00000015935	3691.638133	0.514113929	0.237941647	2.160672308	0.030720661	0.214434044	ACTB	ENSECAG00000015935	protein_coding
ENSECAG00000011343	24.84033878	0.982331853	0.454650855	2.160629067	0.030724004	0.214434044	GZF1	ENSECAG00000011343	protein_coding
ENSECAG00000008794	48.90171178	-0.938608151	0.434485677	-2.160274093	0.030751457	0.214434044	ANO3	ENSECAG00000008794	protein_coding
ENSECAG00000037837	330.5001305	-0.467715836	0.216525502	-2.160095836	0.030765251	0.214434044	NAA38	ENSECAG00000037837	protein_coding
ENSECAG00000013738	174.0971764	0.574494116	0.265981167	2.159905236	0.030780006	0.214434044	SLC25A13	ENSECAG00000013738	protein_coding
ENSECAG00000010238	29.03084937	1.304824091	0.604619007	2.158093074	0.030920596	0.215272785	CECR2	ENSECAG00000010238	protein_coding
ENSECAG00000011493	98.72192733	-1.04842603	0.485913937	-2.157637288	0.030956043	0.215378894	ARMC12	ENSECAG00000011493	protein_coding
ENSECAG00000020237	100.3820529	0.604787167	0.280581608	2.15547687	0.031124537	0.216409939	FOXJ2	ENSECAG00000020237	protein_coding
ENSECAG00000022273	100.4116147	1.247926902	0.579451409	2.153635115	0.031268798	0.217201249	C1QTNF3	ENSECAG00000022273	protein_coding
ENSECAG00000016958	257.6190191	-0.353911486	0.164342163	-2.153503884	0.031279099	0.217201249	CXXC5	ENSECAG00000016958	protein_coding
ENSECAG00000020212	461.1566798	-0.649071676	0.30148508	-2.152914748	0.031325379	0.217300821	IFT27	ENSECAG00000020212	protein_coding
ENSECAG00000024336	5861.992077	-0.461130046	0.214199894	-2.152802398	0.031334212	0.217300821	RPS14	ENSECAG00000024336	protein_coding
ENSECAG00000017465	112.3185881	-0.533293912	0.247857005	-2.151619281	0.031427352	0.217805038	MED28	ENSECAG00000017465	protein_coding
ENSECAG00000020540	32.43838018	0.92580443	0.430366212	2.151201473	0.031460301	0.217891713	DFFB	ENSECAG00000020540	protein_coding
ENSECAG00000011167	40.36063626	0.929063673	0.431981581	2.150702054	0.031499724	0.218023091	ESRRB	ENSECAG00000011167	protein_coding
ENSECAG00000024182	81.52415937	0.788546085	0.366906755	2.149172979	0.03162069	0.218436831	VSTM4	ENSECAG00000024182	protein_coding
ENSECAG00000032801	83.93940288	0.657513648	0.305985646	2.148838214	0.031647227	0.218436831	TAF3	ENSECAG00000032801	protein_coding
ENSECAG00000014443	90.52011119	-0.54302422	0.25273367	-2.1486026	0.031665915	0.218436831	HSD11B1L	ENSECAG00000014443	protein_coding
ENSECAG00000015720	145.764708	-0.47663197	0.221925761	-2.147709069	0.031736874	0.218436831	HPS5	ENSECAG00000015720	protein_coding
ENSECAG00000019622	61.86677433	0.88692767	0.413005821	2.147494358	0.031753946	0.218436831	PEX13	ENSECAG00000019622	protein_coding
ENSECAG00000017363	876.4874126	-0.469974459	0.218929531	-2.146692855	0.031817742	0.218436831	ANKRD10	ENSECAG00000017363	protein_coding
ENSECAG00000017256	3829.467454	-0.391077802	0.182199021	-2.146431966	0.031838531	0.218436831	RPS28	ENSECAG00000017256	protein_coding
ENSECAG00000021684	122.6839627	0.77150824	0.359445537	2.146384253	0.031842335	0.218436831	EMP2	ENSECAG00000021684	protein_coding
ENSECAG00000022351	124.9233466	-0.563327499	0.262477491	-2.146193552	0.03185754	0.218436831	TAS1R3	ENSECAG00000022351	protein_coding
ENSECAG00000021994	1165.724111	-0.418213874	0.1948668	-2.146152524	0.031860812	0.218436831	UBXN6	ENSECAG00000021994	protein_coding
ENSECAG00000013264	521.753033	-0.308638218	0.14381581	-2.146065985	0.031867715	0.218436831	ACTR8	ENSECAG00000013264	protein_coding
ENSECAG00000016791	29.31954256	0.801184148	0.373372456	2.145804103	0.031888611	0.218436831	MEIS3	ENSECAG00000016791	protein_coding
ENSECAG00000014175	108.2492851	0.811140767	0.378025198	2.145732011	0.031894366	0.218436831	MAPK14	ENSECAG00000014175	protein_coding
ENSECAG00000007020	181.9327963	-0.528491325	0.246305741	-2.145671972	0.031899159	0.218436831	C1H14orf28	ENSECAG00000007020	protein_coding
ENSECAG00000023304	729.2952213	-0.324699218	0.151330615	-2.145628095	0.031902662	0.218436831	XPO7	ENSECAG00000023304	protein_coding
ENSECAG00000012635	140.8275787	-0.544770053	0.254039339	-2.144431863	0.0319983	0.218436831	BRAT1	ENSECAG00000012635	protein_coding
ENSECAG00000016439	357.7844149	0.365091566	0.170264629	2.14425961	0.032012091	0.218436831	STAT3	ENSECAG00000016439	protein_coding
ENSECAG00000021457	21.88880362	0.898041831	0.418822346	2.144207061	0.0320163	0.218436831	ZBTB3	ENSECAG00000021457	protein_coding
ENSECAG00000020104	205.3665092	-0.493488682	0.230151157	-2.144193788	0.032017363	0.218436831	ARSA	ENSECAG00000020104	protein_coding
ENSECAG00000012454	268.9921162	-0.506897978	0.236415113	-2.144101416	0.032024762	0.218436831	XYLT2	ENSECAG00000012454	protein_coding
ENSECAG00000011279	135.141741	0.585545885	0.273098368	2.144084158	0.032026144	0.218436831	TMEM19	ENSECAG00000011279	protein_coding
ENSECAG00000007211	140.462658	0.786503036	0.366869007	2.143825238	0.032046892	0.218436831	KIAA1671	ENSECAG00000007211	protein_coding
ENSECAG00000018579	125.3859894	1.080139496	0.503838275	2.143821836	0.032047165	0.218436831	F11R	ENSECAG00000018579	protein_coding
ENSECAG00000014998	19.36677535	1.395318064	0.650872916	2.143764213	0.032051784	0.218436831	GLCE	ENSECAG00000014998	protein_coding
ENSECAG00000012163	176.1035358	0.479683453	0.223783658	2.143514221	0.03207183	0.218436831	CEP170	ENSECAG00000012163	protein_coding
ENSECAG00000031446	18.30448915	-1.44954104	0.676551061	-2.142544922	0.032149658	0.218658866	KCNIP3	ENSECAG00000031446	protein_coding
ENSECAG00000019462	401.5670615	-0.340297805	0.158832348	-2.142496848	0.032153522	0.218658866	KIF7	ENSECAG00000019462	protein_coding
ENSECAG00000015644	32.97051477	0.9979341	0.465826284	2.14228809	0.032170307	0.218658866	SLC1A2	ENSECAG00000015644	protein_coding
ENSECAG00000006892	1144.538487	-0.551839357	0.257621226	-2.142057026	0.032188893	0.218658866	SLC37A4	ENSECAG00000006892	protein_coding
ENSECAG00000024920	622.9615122	-0.41178163	0.192256733	-2.141832034	0.032207001	0.218658866	XPO1	ENSECAG00000024920	protein_coding
ENSECAG00000017418	22.92440512	1.10565182	0.516470441	2.140784317	0.032291435	0.219092558	ITGAM	ENSECAG00000017418	protein_coding
ENSECAG00000013540	198.0699059	-0.473898837	0.221405238	-2.140413851	0.032321336	0.21915593	KANSL2	ENSECAG00000013540	protein_coding
ENSECAG00000013870	140.0937138	0.460581363	0.215273419	2.139518035	0.032393737	0.219399878	CERCAM	ENSECAG00000013870	protein_coding
ENSECAG00000008017	42.73726463	0.742807384	0.347193962	2.139459397	0.032398481	0.219399878	TBC1D5	ENSECAG00000008017	protein_coding
ENSECAG00000015079	109.7626811	0.828908734	0.387492632	2.139159987	0.032422714	0.219417147	CRYBG1	ENSECAG00000015079	protein_coding
ENSECAG00000007522	3638.610532	-0.391289479	0.182937931	-2.138919342	0.032442201	0.219417147	TMX4	ENSECAG00000007522	protein_coding
ENSECAG00000025059	267.9592963	-0.531182576	0.248448961	-2.137994756	0.032517169	0.21978472	KAT2A	ENSECAG00000025059	protein_coding
ENSECAG00000015997	17.74553209	-1.357671116	0.635179049	-2.137462054	0.032560429	0.21993765	ESRRG	ENSECAG00000015997	protein_coding
ENSECAG00000011954	874.9364541	-0.337757801	0.158106794	-2.136263676	0.032657928	0.220456525	ATG3	ENSECAG00000011954	protein_coding
ENSECAG00000022647	54.34938354	1.086067029	0.508847305	2.134367262	0.032812729	0.221123686	CHMP4C	ENSECAG00000022647	protein_coding
ENSECAG00000019326	45.56004596	0.891440906	0.417699115	2.134169969	0.03282887	0.221123686	GRK3	ENSECAG00000019326	protein_coding
ENSECAG00000008823	22.18483719	1.158785925	0.542998528	2.134049848	0.032838701	0.221123686	CDH11	ENSECAG00000008823	protein_coding
ENSECAG00000022567	7440.817314	-0.444319626	0.208206135	-2.134037142	0.032839741	0.221123686	RACK1	ENSECAG00000022567	protein_coding
ENSECAG00000004593	110.9692985	-0.525294901	0.246188055	-2.133714006	0.032866199	0.22116213	HAUS3	ENSECAG00000004593	protein_coding
ENSECAG00000016153	108.7471485	0.644847097	0.302331045	2.132917235	0.032931516	0.22146185	NCBP2	ENSECAG00000016153	protein_coding
ENSECAG00000018424	344.605334	0.471168201	0.221142007	2.13061375	0.033120976	0.222473957	EIF2S1	ENSECAG00000018424	protein_coding
ENSECAG00000019917	50.49701889	0.825561424	0.387543951	2.13023948	0.033151847	0.222473957	ADARB1	ENSECAG00000019917	protein_coding
ENSECAG00000009566	114.1921894	0.519302385	0.243783515	2.130178428	0.033156885	0.222473957	GOPC	ENSECAG00000009566	protein_coding
ENSECAG00000017713	271.524565	-0.368456117	0.172978083	-2.130073995	0.033165505	0.222473957	FKBP15	ENSECAG00000017713	protein_coding
ENSECAG00000011476	32.26041065	-0.751559696	0.35289694	-2.129686066	0.03319754	0.222548793	STARD6	ENSECAG00000011476	protein_coding
ENSECAG00000006248	61.10610762	0.61567537	0.289126434	2.129433	0.033218453	0.222549017	PUSL1	ENSECAG00000006248	protein_coding
ENSECAG00000004120	40.38497244	1.292579718	0.607100748	2.129102497	0.033245781	0.2225922	ABHD18	ENSECAG00000004120	protein_coding
ENSECAG00000010839	111.8744343	-0.590810846	0.277607745	-2.128221764	0.033318701	0.222804755	GFOD2	ENSECAG00000010839	protein_coding
ENSECAG00000000370	7134.661018	-0.433194769	0.203553955	-2.128156976	0.033324071	0.222804755	RPS11	ENSECAG00000000370	protein_coding
ENSECAG00000009394	22.3935928	1.150016847	0.540431109	2.127961971	0.033340237	0.222804755	PHF24	ENSECAG00000009394	protein_coding
ENSECAG00000002087	722.4342484	-0.47395441	0.222823543	-2.127039195	0.033416827	0.223055294	SAE1	ENSECAG00000002087	protein_coding
ENSECAG00000002918	49.27490681	-1.570489416	0.738356815	-2.127006055	0.03341958	0.223055294	BMP7	ENSECAG00000002918	protein_coding
ENSECAG00000004152	172.5840417	0.679989059	0.319791896	2.126348627	0.033474242	0.223280316	USP13	ENSECAG00000004152	protein_coding
ENSECAG00000012080	154.9526115	0.654684257	0.308030273	2.125389337	0.033554139	0.223324101	AHCYL1	ENSECAG00000012080	protein_coding
ENSECAG00000025131	502.5995786	-0.323655122	0.152281526	-2.12537351	0.033555459	0.223324101	HMGCL	ENSECAG00000025131	protein_coding
ENSECAG00000030190	46.01483428	-0.737825384	0.347198598	-2.125081688	0.033579797	0.223324101	H1-9	ENSECAG00000030190	protein_coding
ENSECAG00000010306	50.05900345	0.660051234	0.310604304	2.125055019	0.033582022	0.223324101	POFUT1	ENSECAG00000010306	protein_coding
ENSECAG00000018586	1187.554745	-0.356612405	0.16781661	-2.125012562	0.033585565	0.223324101	MIF4GD	ENSECAG00000018586	protein_coding
ENSECAG00000010461	152.688024	-0.526361998	0.247800286	-2.124137976	0.033658608	0.22357732	LSM1	ENSECAG00000010461	protein_coding
ENSECAG00000018528	175.5502728	0.787615591	0.370807641	2.124054374	0.033665597	0.22357732	CD99L2	ENSECAG00000018528	protein_coding
ENSECAG00000010104	95.12168428	-0.806466392	0.379868238	-2.123016116	0.033752501	0.224014889	KCNIP2	ENSECAG00000010104	protein_coding
ENSECAG00000016179	40.60422636	-1.055639054	0.497346114	-2.122544088	0.033792075	0.224026154	PGGT1B	ENSECAG00000016179	protein_coding
ENSECAG00000017881	251.8707692	0.563782652	0.265622667	2.122494504	0.033796234	0.224026154	CDC42BPA	ENSECAG00000017881	protein_coding
ENSECAG00000023721	1979.608379	-0.349378975	0.164667021	-2.121730107	0.033860409	0.224309036	OGT	ENSECAG00000023721	protein_coding
ENSECAG00000024419	71.32043868	0.615301552	0.290033402	2.121485141	0.033880997	0.224309036	JADE1	ENSECAG00000024419	protein_coding
ENSECAG00000011206	341.4404861	-0.404275048	0.190738278	-2.119527623	0.034045902	0.225260874	MVD	ENSECAG00000011206	protein_coding
ENSECAG00000005794	149.3301678	0.726027938	0.342674603	2.118709506	0.034115024	0.225578192	MYRIP	ENSECAG00000005794	protein_coding
ENSECAG00000011296	52.1161058	0.624800786	0.295012981	2.117875572	0.034185607	0.225789364	SLC9A1	ENSECAG00000011296	protein_coding
ENSECAG00000021950	1367.125101	-0.334742611	0.158059121	-2.117831664	0.034189327	0.225789364	NPM1	ENSECAG00000021950	protein_coding
ENSECAG00000004034	101.4999261	0.632552289	0.298764562	2.117226639	0.034240618	0.225988076	C1GALT1C1	ENSECAG00000004034	protein_coding
ENSECAG00000010331	42.0096841	0.955915673	0.451850489	2.11555746	0.034382463	0.226783833	PCGF3	ENSECAG00000010331	protein_coding
ENSECAG00000012516	3782.51607	-0.274101105	0.129645678	-2.114232488	0.034495415	0.227103274	EIF1	ENSECAG00000012516	protein_coding
ENSECAG00000018478	437.3509614	-0.455074594	0.215283009	-2.113843523	0.034528634	0.227103274	NIFK	ENSECAG00000018478	protein_coding
ENSECAG00000029041	194.7835479	-0.488714398	0.231203828	-2.1137816	0.034533925	0.227103274	ZMYND19	ENSECAG00000029041	protein_coding
ENSECAG00000020847	248.2409731	0.496925749	0.235093991	2.113732246	0.034538143	0.227103274	ARSB	ENSECAG00000020847	protein_coding
ENSECAG00000019862	116.5953093	0.566461591	0.268039238	2.113353237	0.034570545	0.227103274	PAICS	ENSECAG00000019862	protein_coding
ENSECAG00000012215	28.32148627	1.175910094	0.556420141	2.113349259	0.034570885	0.227103274	KLF7	ENSECAG00000012215	protein_coding
ENSECAG00000014821	964.0175591	-0.308057109	0.14577463	-2.113242271	0.034580037	0.227103274	AAMP	ENSECAG00000014821	protein_coding
ENSECAG00000015772	267.8468452	0.564768389	0.267328455	2.112638509	0.03463172	0.22730265	GALNT17	ENSECAG00000015772	protein_coding
ENSECAG00000021864	333.0468812	-0.444931908	0.210658658	-2.112098843	0.034677972	0.227466158	MAN2C1	ENSECAG00000021864	protein_coding
ENSECAG00000008997	1660.554394	-0.353147377	0.167252161	-2.111466748	0.034732213	0.22764292	COPS6	ENSECAG00000008997	protein_coding
ENSECAG00000009760	188.057491	-0.351730946	0.1665955	-2.111287195	0.034747634	0.22764292	GMNN	ENSECAG00000009760	protein_coding
ENSECAG00000022241	139.5910152	0.730419222	0.346162063	2.110049887	0.034854059	0.228199887	CACNA1H	ENSECAG00000022241	protein_coding
ENSECAG00000024292	1483.105864	-0.330964724	0.156961702	-2.108569929	0.034981721	0.228834475	SNX19	ENSECAG00000024292	protein_coding
ENSECAG00000017346	73.20232947	0.539817581	0.256028373	2.108428746	0.03499392	0.228834475	GCLC	ENSECAG00000017346	protein_coding
ENSECAG00000039817	440.2751059	-0.487444726	0.231255131	-2.107822313	0.035046362	0.228949	CEBPD	ENSECAG00000039817	protein_coding
ENSECAG00000007177	46.39800463	1.234221082	0.585584275	2.107674563	0.035059149	0.228949	TRUB1	ENSECAG00000007177	protein_coding
ENSECAG00000019843	49.55690173	0.780283193	0.370246878	2.107467311	0.035077092	0.228949	ATL3	ENSECAG00000019843	protein_coding
ENSECAG00000020134	64.66737253	0.669694405	0.317807414	2.107233423	0.035097351	0.228949	RCAN3	ENSECAG00000020134	protein_coding
ENSECAG00000023753	77.81718286	-0.719108098	0.341475	-2.105887978	0.035214084	0.229569984	OGFRL1	ENSECAG00000023753	protein_coding
ENSECAG00000023548	26.49881574	1.618174662	0.768578809	2.105411498	0.035255504	0.22969952	C19H3orf70	ENSECAG00000023548	protein_coding
ENSECAG00000008293	462.1469241	-0.459912899	0.218586677	-2.104029876	0.035375841	0.230342755	AVPI1	ENSECAG00000008293	protein_coding
ENSECAG00000016158	419.4663838	0.450909307	0.214466007	2.102474483	0.035511733	0.230935628	ULK1	ENSECAG00000016158	protein_coding
ENSECAG00000022090	284.7751956	-0.510916365	0.243016393	-2.102394652	0.035518719	0.230935628	TXNRD3	ENSECAG00000022090	protein_coding
ENSECAG00000022411	241.6631659	-0.429747253	0.204423091	-2.102244182	0.035531891	0.230935628	MAP2K5	ENSECAG00000022411	protein_coding
ENSECAG00000008742	719.797708	0.34818758	0.16577146	2.100407271	0.03569303	0.231841564	CAPN2	ENSECAG00000008742	protein_coding
ENSECAG00000017197	304.2395915	-0.408971302	0.194846544	-2.098940494	0.035822147	0.232427907	RANBP1	ENSECAG00000017197	protein_coding
ENSECAG00000010810	42.11917693	0.701789345	0.334362702	2.098886449	0.035826912	0.232427907	DDX21	ENSECAG00000010810	protein_coding
ENSECAG00000018717	2470.176786	0.413922292	0.197241192	2.09855907	0.035855788	0.232473747	BGN	ENSECAG00000018717	protein_coding
ENSECAG00000018673	971.863886	0.397349097	0.189409075	2.097835578	0.035919672	0.232509069	JAK1	ENSECAG00000018673	protein_coding
ENSECAG00000018149	353.1867349	-0.367652359	0.175253672	-2.09782971	0.035920191	0.232509069	RNF20	ENSECAG00000018149	protein_coding
ENSECAG00000019630	304.1402212	-0.448405895	0.213754995	-2.097756333	0.035926676	0.232509069	DPY30	ENSECAG00000019630	protein_coding
ENSECAG00000008652	192.6770284	0.571189397	0.272360202	2.097183781	0.03597731	0.232594469	KREMEN1	ENSECAG00000008652	protein_coding
ENSECAG00000011432	26.25614767	0.822023831	0.391989955	2.097053307	0.035988857	0.232594469	SLC46A3	ENSECAG00000011432	protein_coding
ENSECAG00000019777	1063.148299	-0.386669821	0.184403584	-2.096867167	0.036005336	0.232594469	PLAAT3	ENSECAG00000019777	protein_coding
ENSECAG00000013740	1355.665419	-0.469036907	0.22377081	-2.09605939	0.036076923	0.232915761	SSR2	ENSECAG00000013740	protein_coding
ENSECAG00000016568	4339.355711	0.613923884	0.292962404	2.095572246	0.036120153	0.233053702	CS	ENSECAG00000016568	protein_coding
ENSECAG00000003882	209.3747592	-0.529418822	0.252676493	-2.095243664	0.036149338	0.233100901	TPK1	ENSECAG00000003882	protein_coding
ENSECAG00000021377	141.1720569	0.718917578	0.343459044	2.093168284	0.036334135	0.234053917	FAM171B	ENSECAG00000021377	protein_coding
ENSECAG00000014531	231.257986	-0.381082148	0.18211363	-2.092551494	0.03638921	0.234053917	ZNF410	ENSECAG00000014531	protein_coding
ENSECAG00000017319	1598.13966	-0.347877649	0.166246754	-2.092537986	0.036390417	0.234053917	HMOX2	ENSECAG00000017319	protein_coding
ENSECAG00000003236	21.34258534	1.402568782	0.670360786	2.092259589	0.036415301	0.234053917	GTF2A1	ENSECAG00000003236	protein_coding
ENSECAG00000000369	257.2239177	-0.415871397	0.198796977	-2.091940242	0.036443862	0.234053917	CERS4	ENSECAG00000000369	protein_coding
ENSECAG00000003238	741.8161688	-0.37778017	0.180605823	-2.091738597	0.036461906	0.234053917	KIAA1191	ENSECAG00000003238	protein_coding
ENSECAG00000015398	49.16672092	0.786034556	0.375787209	2.091701197	0.036465253	0.234053917	TTPAL	ENSECAG00000015398	protein_coding
ENSECAG00000019869	338.8591158	0.365637888	0.174853072	2.091115039	0.036517753	0.234053917	USP2	ENSECAG00000019869	protein_coding
ENSECAG00000018113	24.30271043	-0.895181189	0.428131203	-2.09090387	0.036536682	0.234053917	LYZ	ENSECAG00000018113	protein_coding
ENSECAG00000008959	62.63264809	1.230362743	0.588439648	2.090890285	0.0365379	0.234053917	SAMHD1	ENSECAG00000008959	protein_coding
ENSECAG00000022080	1357.846772	-0.301628421	0.144258963	-2.090881664	0.036538673	0.234053917	LAMTOR1	ENSECAG00000022080	protein_coding
ENSECAG00000021276	257.6471828	0.525580937	0.251453465	2.090171781	0.036602371	0.234289872	BRD3	ENSECAG00000021276	protein_coding
ENSECAG00000020840	259.6351824	0.66213156	0.316825639	2.089892603	0.036627448	0.234289872	OSBPL11	ENSECAG00000020840	protein_coding
ENSECAG00000006957	54.3489177	0.748041663	0.357991706	2.089550262	0.036658218	0.234289872	BIN1	ENSECAG00000006957	protein_coding
ENSECAG00000010848	584.7002019	-0.399401033	0.191147406	-2.089492298	0.036663431	0.234289872	RMDN3	ENSECAG00000010848	protein_coding
ENSECAG00000013658	201.0520677	-0.398833604	0.190928479	-2.088916252	0.036715263	0.234480518	EXOSC4	ENSECAG00000013658	protein_coding
ENSECAG00000023894	57.90188058	1.11094259	0.532056335	2.088016845	0.036796315	0.23458994	RTL5	ENSECAG00000023894	protein_coding
ENSECAG00000007927	351.3968223	-0.354225738	0.169662271	-2.087828574	0.036813301	0.23458994	TTC4	ENSECAG00000007927	protein_coding
ENSECAG00000016127	334.1869645	0.478089095	0.228990513	2.087811804	0.036814814	0.23458994	CLPX	ENSECAG00000016127	protein_coding
ENSECAG00000015408	236.9923762	0.682739404	0.327021695	2.087749572	0.036820431	0.23458994	PCYOX1	ENSECAG00000015408	protein_coding
ENSECAG00000008264	2758.49124	-0.24236471	0.116121847	-2.087158593	0.036873801	0.234785781	AKT1	ENSECAG00000008264	protein_coding
ENSECAG00000019475	175.5650055	0.642221156	0.307752944	2.086807513	0.036905538	0.234785781	YTHDF1	ENSECAG00000019475	protein_coding
ENSECAG00000007352	117.2246195	-0.666863589	0.319588976	-2.086628891	0.036921694	0.234785781	ZCCHC4	ENSECAG00000007352	protein_coding
ENSECAG00000024383	330.3358798	-0.416997978	0.199861518	-2.08643456	0.036939277	0.234785781	RARS1	ENSECAG00000024383	protein_coding
ENSECAG00000013087	3055.304395	0.573183565	0.274826244	2.085621652	0.037012909	0.235029205	IGFBP7	ENSECAG00000013087	protein_coding
ENSECAG00000019214	26.67426794	1.17572355	0.563754246	2.085524957	0.037021675	0.235029205	ARL14EP	ENSECAG00000019214	protein_coding
ENSECAG00000018249	187.3054739	-0.420327962	0.201598375	-2.084976935	0.037071394	0.235121617	LRRC45	ENSECAG00000018249	protein_coding
ENSECAG00000020655	137.0302876	0.454446391	0.217973393	2.084870935	0.037081018	0.235121617	GOLGA7	ENSECAG00000020655	protein_coding
ENSECAG00000017430	722.8866795	-0.36923906	0.177124047	-2.084635414	0.037102407	0.235121617	MRPL51	ENSECAG00000017430	protein_coding
ENSECAG00000021650	143.9349769	0.828281596	0.397451593	2.083981069	0.037161889	0.235191835	TIPRL	ENSECAG00000021650	protein_coding
ENSECAG00000013180	477.2624136	0.602158505	0.288969872	2.083810674	0.037177392	0.235191835	LRP5	ENSECAG00000013180	protein_coding
ENSECAG00000023754	26.01390602	1.541407899	0.739734969	2.083729936	0.03718474	0.235191835	SHE	ENSECAG00000023754	protein_coding
ENSECAG00000024036	62.77224029	0.86096468	0.413221442	2.083543092	0.037201748	0.235191835	ELP6	ENSECAG00000024036	protein_coding
ENSECAG00000024471	297.9598309	-0.339627175	0.163040985	-2.083078525	0.037244066	0.235316163	COPZ2	ENSECAG00000024471	protein_coding
ENSECAG00000006023	650.2433435	-0.388941311	0.186786789	-2.082274198	0.037317431	0.235316163	NUDT3	ENSECAG00000006023	protein_coding
ENSECAG00000016489	6373.36117	-0.459106696	0.220500285	-2.082113847	0.037332072	0.235316163	RPL9	ENSECAG00000016489	protein_coding
ENSECAG00000018514	20.7133795	0.973838485	0.467764805	2.081897727	0.037351812	0.235316163	ADAM23	ENSECAG00000018514	protein_coding
ENSECAG00000013142	84.37221923	0.616698009	0.296222251	2.081876048	0.037353793	0.235316163	AAGAB	ENSECAG00000013142	protein_coding
ENSECAG00000019325	54.18873987	0.605093853	0.290676721	2.081672898	0.037372358	0.235316163	CNOT6	ENSECAG00000019325	protein_coding
ENSECAG00000023932	988.5415234	-0.386175019	0.185515367	-2.081633585	0.037375951	0.235316163	SRSF6	ENSECAG00000023932	protein_coding
ENSECAG00000010180	399.7874431	-0.289990214	0.139334717	-2.081248819	0.037411137	0.235398649	TOMM40L	ENSECAG00000010180	protein_coding
ENSECAG00000012502	38.7575074	0.762856056	0.366811146	2.079697043	0.037553329	0.236153946	GLIPR2	ENSECAG00000012502	protein_coding
ENSECAG00000012420	1458.561249	-0.283348298	0.136369452	-2.077798906	0.037727885	0.237111747	APEH	ENSECAG00000012420	protein_coding
ENSECAG00000016209	218.6651161	-0.35339874	0.170115417	-2.07740572	0.037764129	0.237199675	CTU2	ENSECAG00000016209	protein_coding
ENSECAG00000004549	95.59222666	0.539123078	0.259627543	2.076524976	0.037845424	0.2375703	KPNA6	ENSECAG00000004549	protein_coding
ENSECAG00000004701	116.872213	0.780311915	0.375920569	2.075736149	0.037918361	0.237888055	CSTF2T	ENSECAG00000004701	protein_coding
ENSECAG00000020144	125.1447149	0.498580835	0.240240164	2.075343384	0.037954721	0.237976103	UBXN2A	ENSECAG00000020144	protein_coding
ENSECAG00000013054	190.1293228	-0.471618222	0.227282245	-2.075033275	0.037983451	0.238016228	TFDP1	ENSECAG00000013054	protein_coding
ENSECAG00000011841	332.3735594	-0.478143292	0.230502507	-2.074351814	0.038046649	0.238272169	FAM174A	ENSECAG00000011841	protein_coding
ENSECAG00000013775	214.3267469	-0.458757374	0.221242005	-2.073554589	0.038120696	0.238595715	STX10	ENSECAG00000013775	protein_coding
ENSECAG00000021555	261.7657408	0.657852347	0.31735688	2.072910307	0.038180628	0.238830581	ADGRL1	ENSECAG00000021555	protein_coding
ENSECAG00000020284	458.833091	-0.285699406	0.137950212	-2.071032741	0.038355736	0.239785217	DDRGK1	ENSECAG00000020284	protein_coding
ENSECAG00000017487	289.5741821	0.712743369	0.344348529	2.069831316	0.038468144	0.240248105	MXRA5	ENSECAG00000017487	protein_coding
ENSECAG00000022541	81.75454453	0.62602773	0.302463976	2.069759643	0.038474858	0.240248105	ZNF25	ENSECAG00000022541	protein_coding
ENSECAG00000011333	508.0885615	-0.592088086	0.286244979	-2.068466281	0.038596198	0.240847166	RXYLT1	ENSECAG00000011333	protein_coding
ENSECAG00000009267	213.0014587	-0.485764629	0.234866817	-2.068255679	0.038615987	0.240847166	THOC1	ENSECAG00000009267	protein_coding
ENSECAG00000006765	33.64537796	0.785612352	0.380005188	2.067372702	0.038699048	0.240912606	CDK14	ENSECAG00000006765	protein_coding
ENSECAG00000038381	42.23051761	1.379671907	0.667369032	2.067329828	0.038703085	0.240912606	MNT	ENSECAG00000038381	protein_coding
ENSECAG00000016744	2169.78815	0.337234068	0.163146202	2.067066616	0.038727877	0.240912606	PTGES2	ENSECAG00000016744	protein_coding
ENSECAG00000023668	430.5895037	0.521485638	0.252285774	2.06704338	0.038730067	0.240912606	RGS5	ENSECAG00000023668	protein_coding
ENSECAG00000005110	971.7265643	0.51499933	0.249222189	2.066426473	0.038788228	0.240912606	MSRB3	ENSECAG00000005110	protein_coding
ENSECAG00000029915	201.8526686	-0.345819169	0.167364791	-2.066259977	0.038803938	0.240912606	PHF23	ENSECAG00000029915	protein_coding
ENSECAG00000016040	141.5559172	-0.426755647	0.206539115	-2.066221921	0.03880753	0.240912606	PHF14	ENSECAG00000016040	protein_coding
ENSECAG00000020174	17.08166546	1.442095294	0.698015333	2.06599372	0.038829073	0.240912606	CENPW	ENSECAG00000020174	protein_coding
ENSECAG00000039655	130.1817396	0.542265251	0.262533909	2.06550557	0.038875189	0.240912606	RARRES1	ENSECAG00000039655	protein_coding
ENSECAG00000023809	247.3997989	0.553085365	0.267783832	2.065417321	0.038883531	0.240912606	PHKA1	ENSECAG00000023809	protein_coding
ENSECAG00000001441	721.063453	-0.445398019	0.21565912	-2.065287196	0.038895834	0.240912606	TNK2	ENSECAG00000001441	protein_coding
ENSECAG00000023793	180.0213954	0.546337063	0.264535744	2.065267456	0.038897701	0.240912606	EXOC1	ENSECAG00000023793	protein_coding
ENSECAG00000018560	113.1687563	0.700756214	0.339375182	2.064842248	0.038937929	0.240939674	MYOF	ENSECAG00000018560	protein_coding
ENSECAG00000009105	105.941103	0.501955937	0.243108137	2.06474346	0.03894728	0.240939674	CLIP3	ENSECAG00000009105	protein_coding
ENSECAG00000036310	545.6658515	-0.799755099	0.387410987	-2.064358331	0.038983754	0.240992779	C11orf96	ENSECAG00000036310	protein_coding
ENSECAG00000019014	18.75705718	1.525540011	0.739121189	2.063991716	0.039018502	0.240992779	FICD	ENSECAG00000019014	protein_coding
ENSECAG00000008913	286.3870555	0.453597402	0.219819261	2.063501622	0.039064994	0.240992779	CPQ	ENSECAG00000008913	protein_coding
ENSECAG00000002746	105.8937501	0.633023476	0.306779968	2.063444622	0.039070404	0.240992779	BRAF	ENSECAG00000002746	protein_coding
ENSECAG00000014310	312.2815006	0.379399805	0.183894245	2.063141266	0.039099209	0.240992779	SEC23A	ENSECAG00000014310	protein_coding
ENSECAG00000004251	72.266644	-1.23702922	0.599716429	-2.062690234	0.039142068	0.240992779	PNMA1	ENSECAG00000004251	protein_coding
ENSECAG00000000085	156.7056148	-0.512965692	0.24869436	-2.062635006	0.039147319	0.240992779	AGA	ENSECAG00000000085	protein_coding
ENSECAG00000027681	276120.1817	1.138606255	0.552040702	2.062540406	0.039156315	0.240992779	MT-ND2	ENSECAG00000027681	protein_coding
ENSECAG00000022134	66.35627764	-0.743510149	0.360506449	-2.062404573	0.039169234	0.240992779	ALG13	ENSECAG00000022134	protein_coding
ENSECAG00000024205	1087.86002	0.713287623	0.345874853	2.06227084	0.039181958	0.240992779	HSPA5	ENSECAG00000024205	protein_coding
ENSECAG00000007374	303.8986922	-0.466221283	0.226165949	-2.061412363	0.039263716	0.241356374	MAP4K2	ENSECAG00000007374	protein_coding
ENSECAG00000021961	29.7556786	0.978332865	0.474764204	2.060671079	0.039334431	0.24137363	IL12RB1	ENSECAG00000021961	protein_coding
ENSECAG00000008626	25.92562511	1.33879639	0.64989267	2.060026912	0.039395968	0.24137363	KLHL28	ENSECAG00000008626	protein_coding
ENSECAG00000017201	439.4376809	0.357077029	0.173340636	2.05997299	0.039401123	0.24137363	SUN1	ENSECAG00000017201	protein_coding
ENSECAG00000010336	1192.427316	-0.356188378	0.172966906	-2.059286285	0.039466821	0.24137363	NUCKS1	ENSECAG00000010336	protein_coding
ENSECAG00000023802	225.6369586	-0.699572436	0.339757388	-2.059035242	0.039490863	0.24137363	PEBP4	ENSECAG00000023802	protein_coding
ENSECAG00000010140	280.8789542	-0.402952221	0.195700874	-2.059021055	0.039492222	0.24137363	MVB12A	ENSECAG00000010140	protein_coding
ENSECAG00000015899	411.8440363	-0.408823335	0.198605511	-2.058469235	0.039545112	0.24137363	CHPF2	ENSECAG00000015899	protein_coding
ENSECAG00000000216	689.3241811	-0.439768823	0.213653484	-2.058327413	0.039558714	0.24137363	PLP2	ENSECAG00000000216	protein_coding
ENSECAG00000022446	23.90811591	1.440174701	0.699717281	2.058223715	0.039568663	0.24137363	PLD4	ENSECAG00000022446	protein_coding
ENSECAG00000013910	354.1823672	-0.390302475	0.189631891	-2.05821116	0.039569868	0.24137363	ORC4	ENSECAG00000013910	protein_coding
ENSECAG00000024423	126.1135263	0.951596596	0.462342297	2.05820796	0.039570175	0.24137363	SLCO2B1	ENSECAG00000024423	protein_coding
ENSECAG00000023044	349.3245448	-0.393174344	0.191043958	-2.058030772	0.03958718	0.24137363	DDX50	ENSECAG00000023044	protein_coding
ENSECAG00000022295	871.6403478	-0.470990337	0.228867234	-2.057919472	0.039597864	0.24137363	AKAP17A	ENSECAG00000022295	protein_coding
ENSECAG00000019797	395.9627952	0.383635451	0.186426732	2.057834983	0.039605977	0.24137363	GART	ENSECAG00000019797	protein_coding
ENSECAG00000028942	25.7460117	1.098712818	0.533917474	2.057832663	0.039606199	0.24137363	PTGER1	ENSECAG00000028942	protein_coding
ENSECAG00000007945	413.5795535	0.428051581	0.208080352	2.057145603	0.039672222	0.241637838	TMEM131	ENSECAG00000007945	protein_coding
ENSECAG00000019985	37.17609448	0.953454064	0.463551128	2.056847683	0.03970088	0.241674287	PPIL3	ENSECAG00000019985	protein_coding
ENSECAG00000010283	774.8589103	-0.421418076	0.204944631	-2.056253313	0.039758106	0.241884503	MBTPS1	ENSECAG00000010283	protein_coding
ENSECAG00000015828	554.8541763	-0.335260198	0.163078819	-2.055816935	0.039800165	0.242002259	KLHL12	ENSECAG00000015828	protein_coding
ENSECAG00000011914	103.7923281	0.759387816	0.369638266	2.054408012	0.039936218	0.242691078	ARHGEF6	ENSECAG00000011914	protein_coding
ENSECAG00000023397	22.29695618	1.313536149	0.639675138	2.053442555	0.040029676	0.243120406	C1QTNF1	ENSECAG00000023397	protein_coding
ENSECAG00000035128	18.19054518	1.387943361	0.676288623	2.052294411	0.040141059	0.243477986	NRARP	ENSECAG00000035128	protein_coding
ENSECAG00000017389	258.4018031	-0.357108168	0.174023951	-2.052063333	0.040163508	0.243477986	WDR5	ENSECAG00000017389	protein_coding
ENSECAG00000020350	352.8085466	-0.29876385	0.145614264	-2.051748522	0.040194109	0.243477986	ZNF622	ENSECAG00000020350	protein_coding
ENSECAG00000013970	450.8712378	-0.372673491	0.181647318	-2.05163222	0.040205418	0.243477986	ASH2L	ENSECAG00000013970	protein_coding
ENSECAG00000023459	1086.706101	-0.485685503	0.236743775	-2.05152386	0.040215959	0.243477986	IRF2BP2	ENSECAG00000023459	protein_coding
ENSECAG00000024361	495.7965047	0.408149739	0.198959162	2.051424698	0.040225606	0.243477986	TSTD3	ENSECAG00000024361	protein_coding
ENSECAG00000020694	462.0676249	-0.386700675	0.188579934	-2.050592907	0.040306608	0.243762825	CEP290	ENSECAG00000020694	protein_coding
ENSECAG00000010922	591.3017245	-0.343273753	0.167412074	-2.050471899	0.040318403	0.243762825	RAD50	ENSECAG00000010922	protein_coding
ENSECAG00000003474	325.1794645	-0.440686789	0.215016474	-2.049548948	0.040408467	0.244168847	TTLL3	ENSECAG00000003474	protein_coding
ENSECAG00000009844	155.0002105	0.8460741	0.413141681	2.047903029	0.040569502	0.245003015	ARHGAP1	ENSECAG00000009844	protein_coding
ENSECAG00000020044	160.485906	0.585009683	0.285922676	2.046041578	0.04075228	0.245710238	BPNT2	ENSECAG00000020044	protein_coding
ENSECAG00000016343	242.7796373	-0.465063873	0.227306835	-2.045973991	0.04075893	0.245710238	TOP3A	ENSECAG00000016343	protein_coding
ENSECAG00000007552	267.2720026	-0.372541408	0.182109126	-2.045704221	0.04078548	0.245710238	HYKK	ENSECAG00000007552	protein_coding
ENSECAG00000017827	491.2160563	0.329991116	0.161327638	2.045471682	0.040808378	0.245710238	ANTXR2	ENSECAG00000017827	protein_coding
ENSECAG00000008495	1081.401738	-0.293149717	0.143317137	-2.045461716	0.04080936	0.245710238	FAF1	ENSECAG00000008495	protein_coding
ENSECAG00000008863	92.44713695	-0.579339591	0.283448894	-2.043894345	0.040963986	0.245710238	BUD13	ENSECAG00000008863	protein_coding
ENSECAG00000016044	26.74644543	0.872402423	0.426849289	2.043818384	0.040971492	0.245710238	FAXC	ENSECAG00000016044	protein_coding
ENSECAG00000007829	605.4814219	0.758754731	0.371288761	2.043570422	0.040996004	0.245710238	TPP1	ENSECAG00000007829	protein_coding
ENSECAG00000009013	302.239282	-0.347002817	0.169845416	-2.043050822	0.041047407	0.245710238	CCDC107	ENSECAG00000009013	protein_coding
ENSECAG00000000088	16.96631605	1.851711064	0.906405023	2.042917919	0.041060564	0.245710238	DUSP13	ENSECAG00000000088	protein_coding
ENSECAG00000015666	418.3342231	-0.338008243	0.16545712	-2.042875175	0.041064796	0.245710238	PHC1	ENSECAG00000015666	protein_coding
ENSECAG00000012990	56.3650846	1.044772686	0.511450197	2.042765243	0.041075683	0.245710238	CALCRL	ENSECAG00000012990	protein_coding
ENSECAG00000014570	154.6088147	-0.509857808	0.249600833	-2.042692731	0.041082865	0.245710238	CDK7	ENSECAG00000014570	protein_coding
ENSECAG00000024791	267.1474924	-0.620677557	0.303862544	-2.042626082	0.041089467	0.245710238	RGS11	ENSECAG00000024791	protein_coding
ENSECAG00000003736	108.684918	0.679014046	0.332439027	2.042522058	0.041099774	0.245710238	TSPYL1	ENSECAG00000003736	protein_coding
ENSECAG00000011836	72.76879856	0.524091265	0.256590775	2.042517958	0.04110018	0.245710238	TTC27	ENSECAG00000011836	protein_coding
ENSECAG00000000266	44.53015193	0.71154824	0.348376215	2.042470783	0.041104855	0.245710238	RYBP	ENSECAG00000000266	protein_coding
ENSECAG00000009669	324.9136854	0.496200568	0.242959397	2.042318901	0.041119908	0.245710238	GRPEL1	ENSECAG00000009669	protein_coding
ENSECAG00000020472	57.86186979	0.700573825	0.34307949	2.042016049	0.041149939	0.245710238	KDSR	ENSECAG00000020472	protein_coding
ENSECAG00000020874	298.8331748	0.49548246	0.242714639	2.04141976	0.041209122	0.245710238	TCN2	ENSECAG00000020874	protein_coding
ENSECAG00000022422	782.8727492	-0.306862851	0.150326938	-2.041303139	0.041220705	0.245710238	PARL	ENSECAG00000022422	protein_coding
ENSECAG00000022963	1267.86559	-0.325289433	0.159359148	-2.041234759	0.041227498	0.245710238	NHP2	ENSECAG00000022963	protein_coding
ENSECAG00000011156	104.4721409	-0.412898109	0.202281827	-2.041202195	0.041230734	0.245710238	TRMO	ENSECAG00000011156	protein_coding
ENSECAG00000006419	47.49165079	0.735065008	0.360145659	2.041021429	0.041248697	0.245710238	C2CD2	ENSECAG00000006419	protein_coding
ENSECAG00000020064	77.218912	0.602008634	0.294975247	2.040878483	0.041262907	0.245710238	EMSY	ENSECAG00000020064	protein_coding
ENSECAG00000028703	1187.9128	-0.277848088	0.136168166	-2.040477565	0.041302783	0.245810367	NPDC1	ENSECAG00000028703	protein_coding
ENSECAG00000016082	373.4434504	-0.302764348	0.148424105	-2.03985969	0.041364303	0.245836215	HDAC1	ENSECAG00000016082	protein_coding
ENSECAG00000026873	2422.293253	-0.38476901	0.188633273	-2.039772753	0.041372965	0.245836215	SRSF5	ENSECAG00000026873	protein_coding
ENSECAG00000000410	379.3297901	-0.388435834	0.190434077	-2.039739107	0.041376318	0.245836215	GLT8D1	ENSECAG00000000410	protein_coding
ENSECAG00000022694	2004.631612	0.627474103	0.307738341	2.038985784	0.041451446	0.246040287	RAB6A	ENSECAG00000022694	protein_coding
ENSECAG00000011235	679.0008877	0.567269833	0.278263316	2.038608039	0.041489162	0.246040287	AK3	ENSECAG00000011235	protein_coding
ENSECAG00000006116	221.7125654	-0.517458503	0.253894434	-2.038085256	0.041541407	0.246040287	PPP1R35	ENSECAG00000006116	protein_coding
ENSECAG00000023726	361.3944798	0.499879504	0.245281203	2.037985371	0.041551396	0.246040287	UBAP2	ENSECAG00000023726	protein_coding
ENSECAG00000019146	164.1377853	0.43933934	0.215578743	2.037952969	0.041554637	0.246040287	NDUFAF6	ENSECAG00000019146	protein_coding
ENSECAG00000012871	57.57403122	-0.929020025	0.455880785	-2.037857384	0.041564198	0.246040287	UPK1A	ENSECAG00000012871	protein_coding
ENSECAG00000015466	73.50656081	0.754432558	0.370223325	2.037776948	0.041572245	0.246040287	LRRC20	ENSECAG00000015466	protein_coding
ENSECAG00000003836	36.60868947	-0.978119222	0.48032914	-2.036352037	0.041715018	0.246748267	LRRC75A	ENSECAG00000003836	protein_coding
ENSECAG00000020761	247.2612597	-0.667293206	0.328024173	-2.034280585	0.041923314	0.247842817	QSOX2	ENSECAG00000020761	protein_coding
ENSECAG00000021522	189.5316381	-0.404148908	0.198752653	-2.033426488	0.042009453	0.248061546	TMED1	ENSECAG00000021522	protein_coding
ENSECAG00000016448	59.02145784	-0.727521644	0.357788609	-2.033384031	0.042013739	0.248061546	RAB33A	ENSECAG00000016448	protein_coding
ENSECAG00000024665	206.0523868	-0.608124209	0.299098316	-2.033191684	0.042033161	0.248061546	GHDC	ENSECAG00000024665	protein_coding
ENSECAG00000016078	71.39128791	0.645735231	0.317628133	2.032991299	0.042053402	0.248061546	CSGALNACT2	ENSECAG00000016078	protein_coding
ENSECAG00000015175	538.8925533	0.376499646	0.185247241	2.032417026	0.042111456	0.248266597	MARS1	ENSECAG00000015175	protein_coding
ENSECAG00000017684	52.68371261	0.753709244	0.370931427	2.031936874	0.042160047	0.248319284	MFNG	ENSECAG00000017684	protein_coding
ENSECAG00000014380	1818.31782	-0.39283	0.193340632	-2.031802604	0.042173643	0.248319284	FASTK	ENSECAG00000014380	protein_coding
ENSECAG00000008661	343.5068437	-0.388473385	0.19121188	-2.031638336	0.042190283	0.248319284	TMEM183A	ENSECAG00000008661	protein_coding
ENSECAG00000003626	136.4761846	-0.634307906	0.31232659	-2.030912275	0.042263894	0.248336593	ZCCHC12	ENSECAG00000003626	protein_coding
ENSECAG00000020069	211.6183663	0.641330926	0.315801563	2.030803519	0.04227493	0.248336593	PLEKHG2	ENSECAG00000020069	protein_coding
ENSECAG00000022936	162.690225	-0.425480172	0.209524765	-2.030691559	0.042286293	0.248336593	PWWP3A	ENSECAG00000022936	protein_coding
ENSECAG00000010291	175.5859927	0.714357136	0.351780717	2.030688726	0.042286581	0.248336593	LRRC17	ENSECAG00000010291	protein_coding
ENSECAG00000032438	479.3868871	0.434334711	0.213909422	2.030460867	0.042309715	0.248336593	PTPRS	ENSECAG00000032438	protein_coding
ENSECAG00000024606	281.7934338	0.752766719	0.371064495	2.028668141	0.042492103	0.249269855	ATG13	ENSECAG00000024606	protein_coding
ENSECAG00000008761	107.36698	-0.487427404	0.240477447	-2.026915246	0.042671081	0.250182097	YPEL1	ENSECAG00000008761	protein_coding
ENSECAG00000005335	74.7153372	-0.636596709	0.314163952	-2.026320032	0.042732	0.250401531	HDHD3	ENSECAG00000005335	protein_coding
ENSECAG00000021295	280.8844903	0.463141966	0.228609242	2.025910949	0.042773911	0.250509405	SHMT2	ENSECAG00000021295	protein_coding
ENSECAG00000009096	396.6144856	-0.434072089	0.214444738	-2.024167589	0.042952911	0.251419594	MINDY1	ENSECAG00000009096	protein_coding
ENSECAG00000018794	476.9737364	-0.386179314	0.190841846	-2.023556792	0.043015775	0.251524394	TBCE	ENSECAG00000018794	protein_coding
ENSECAG00000018111	397.8587689	-0.471531357	0.233023564	-2.023535085	0.04301801	0.251524394	NAPRT	ENSECAG00000018111	protein_coding
ENSECAG00000017388	30.25075525	0.948167957	0.46865143	2.023183748	0.043054207	0.25159376	CENPT	ENSECAG00000017388	protein_coding
ENSECAG00000006963	153.897623	0.646658648	0.31965934	2.022961844	0.043077082	0.25159376	NACC2	ENSECAG00000006963	protein_coding
ENSECAG00000020294	31.89674079	0.747587476	0.369734646	2.021956784	0.043180817	0.252061514	DCLK3	ENSECAG00000020294	protein_coding
ENSECAG00000000496	290.8411613	-0.360955985	0.178655688	-2.020400179	0.043341895	0.252863305	PRR14	ENSECAG00000000496	protein_coding
ENSECAG00000009616	2676.300004	-0.416043166	0.205957052	-2.020048166	0.043378392	0.252937788	LMO7	ENSECAG00000009616	protein_coding
ENSECAG00000024528	104.328339	-0.50594156	0.2506069	-2.018865241	0.043501228	0.253500065	PAGR1	ENSECAG00000024528	protein_coding
ENSECAG00000011551	977.6695955	0.649756833	0.321878741	2.018638544	0.043524802	0.253500065	KLHL31	ENSECAG00000011551	protein_coding
ENSECAG00000012070	348.4193841	-0.425363124	0.210739267	-2.018433155	0.043546169	0.253500065	PPM1M	ENSECAG00000012070	protein_coding
ENSECAG00000016289	96.34930918	0.486407558	0.241040898	2.017946172	0.043596868	0.253565413	RNF38	ENSECAG00000016289	protein_coding
ENSECAG00000016847	397.9421177	0.504848566	0.250244267	2.017423105	0.043651378	0.253565413	ALDH18A1	ENSECAG00000016847	protein_coding
ENSECAG00000015381	442.7905289	-0.455843214	0.225953977	-2.017416196	0.043652098	0.253565413	RIN2	ENSECAG00000015381	protein_coding
ENSECAG00000006166	23.56100976	1.228938151	0.60916572	2.017411864	0.04365255	0.253565413	RRM2B	ENSECAG00000006166	protein_coding
ENSECAG00000015148	357.4252886	0.464489516	0.23032965	2.016629275	0.043734216	0.253901418	EMC1	ENSECAG00000015148	protein_coding
ENSECAG00000007653	45.19131829	-0.725969486	0.360132687	-2.015838918	0.043816823	0.254242521	GPATCH3	ENSECAG00000007653	protein_coding
ENSECAG00000017508	29.26272933	0.859374238	0.426476303	2.015057418	0.043898633	0.254578635	DLG3	ENSECAG00000017508	protein_coding
ENSECAG00000012748	122.9221873	0.590872043	0.293263488	2.014816256	0.043923905	0.254584138	CRTC1	ENSECAG00000012748	protein_coding
ENSECAG00000020480	72.55880033	0.643557261	0.319504776	2.014233617	0.043985012	0.254584138	ADPGK	ENSECAG00000020480	protein_coding
ENSECAG00000017542	399.9685809	0.422690701	0.209861322	2.014142942	0.043994528	0.254584138	CTNND1	ENSECAG00000017542	protein_coding
ENSECAG00000007391	689.1352096	0.265468054	0.131818923	2.013884255	0.044021687	0.254584138	MAT2A	ENSECAG00000007391	protein_coding
ENSECAG00000023299	68.22736215	0.929025542	0.461382619	2.013568573	0.044054849	0.254584138	CRAMP1	ENSECAG00000023299	protein_coding
ENSECAG00000014410	294.4738342	0.502722001	0.249680837	2.013458487	0.044066418	0.254584138	CASZ1	ENSECAG00000014410	protein_coding
ENSECAG00000015230	122.7957525	0.54336094	0.269864939	2.013455108	0.044066773	0.254584138	LGALS8	ENSECAG00000015230	protein_coding
ENSECAG00000009987	342.3745368	0.345502662	0.171669358	2.012605313	0.044156168	0.254944352	PCNP	ENSECAG00000009987	protein_coding
ENSECAG00000024424	264.3175287	0.456852682	0.227017937	2.012407865	0.04417696	0.254944352	TNPO1	ENSECAG00000024424	protein_coding
ENSECAG00000017980	311.6925866	0.547252	0.272006555	2.011907397	0.044229699	0.255057712	PCSK7	ENSECAG00000017980	protein_coding
ENSECAG00000021447	1334.867928	0.428888641	0.213189974	2.01176741	0.044244461	0.255057712	ASPH	ENSECAG00000021447	protein_coding
ENSECAG00000017582	141.4208035	0.611335991	0.304176053	2.009809735	0.04445133	0.256111745	DFFA	ENSECAG00000017582	protein_coding
ENSECAG00000009093	149.8203213	0.488901652	0.243486305	2.00792259	0.044651518	0.257126166	GLYR1	ENSECAG00000009093	protein_coding
ENSECAG00000010445	822.2281285	-0.332750711	0.165774349	-2.0072509	0.044722954	0.257398472	ST3GAL6	ENSECAG00000010445	protein_coding
ENSECAG00000020711	187.5471224	-0.438001441	0.218253847	-2.006844084	0.044766267	0.257508711	DIPK1A	ENSECAG00000020711	protein_coding
ENSECAG00000016920	443.8256392	-0.350933902	0.174949303	-2.005917688	0.044865031	0.257937628	BFAR	ENSECAG00000016920	protein_coding
ENSECAG00000016015	22.85185187	1.455057334	0.725865005	2.004583942	0.045007545	0.258597807	PCDH19	ENSECAG00000016015	protein_coding
ENSECAG00000004803	226.2078646	0.509579189	0.254231654	2.004389226	0.045028383	0.258597807	CLEC14A	ENSECAG00000004803	protein_coding
ENSECAG00000010563	65.11614229	0.992676989	0.49538306	2.003857359	0.045085342	0.258785495	BLOC1S5	ENSECAG00000010563	protein_coding
ENSECAG00000017213	154.2201091	0.739205638	0.369174678	2.00231945	0.045250385	0.259540556	TULP4	ENSECAG00000017213	protein_coding
ENSECAG00000023185	1842.535243	-0.297414737	0.1485456	-2.002178035	0.045265587	0.259540556	PSMC5	ENSECAG00000023185	protein_coding
ENSECAG00000014680	448.4459095	0.601387819	0.300462104	2.001542996	0.045333905	0.259792524	AFDN	ENSECAG00000014680	protein_coding
ENSECAG00000012834	143.8661221	-0.59046685	0.295097822	-2.00091904	0.045401115	0.259907477	METTL25B	ENSECAG00000012834	protein_coding
ENSECAG00000001964	4599.209788	0.505665463	0.252718497	2.00090404	0.045402732	0.259907477	PDHA1	ENSECAG00000001964	protein_coding
ENSECAG00000040270	357.1394416	-0.475839075	0.237848286	-2.000599132	0.045435607	0.259956059	HPCAL1	ENSECAG00000040270	protein_coding
ENSECAG00000021927	3396.111554	-0.494732464	0.247362475	-2.000030374	0.045496984	0.260035033	RPL18	ENSECAG00000021927	protein_coding
ENSECAG00000012732	316.1880953	-0.436626403	0.218311118	-2.000019093	0.045498202	0.260035033	HDAC10	ENSECAG00000012732	protein_coding
ENSECAG00000010187	41.63546121	0.954003005	0.47711561	1.999521679	0.045551939	0.260202634	CCDC97	ENSECAG00000010187	protein_coding
ENSECAG00000008786	63.8500263	0.859250599	0.429792436	1.999222245	0.045584313	0.260248093	OSBP	ENSECAG00000008786	protein_coding
ENSECAG00000013881	189.9466263	-0.387757843	0.194051112	-1.998225309	0.045692239	0.26069372	DHX35	ENSECAG00000013881	protein_coding
ENSECAG00000010548	90.35138317	-0.799302698	0.400041469	-1.998049603	0.045711283	0.26069372	PNMT	ENSECAG00000010548	protein_coding
ENSECAG00000014866	19.48444152	1.395799254	0.698692143	1.997731429	0.045745785	0.260750974	IRAK4	ENSECAG00000014866	protein_coding
ENSECAG00000017954	479.6232748	0.417658849	0.209093351	1.997475513	0.045773552	0.260769797	SERINC3	ENSECAG00000017954	protein_coding
ENSECAG00000012574	1584.61416	-0.263718595	0.132143205	-1.995703038	0.045966256	0.261443493	ANKRD40	ENSECAG00000012574	protein_coding
ENSECAG00000023868	1402.417479	-0.244068423	0.122302939	-1.995605536	0.045976876	0.261443493	HNRNPM	ENSECAG00000023868	protein_coding
ENSECAG00000006134	256.2810801	-0.375958519	0.188396933	-1.995566021	0.045981181	0.261443493	NUP188	ENSECAG00000006134	protein_coding
ENSECAG00000023756	27.90716577	0.76828933	0.385053532	1.99527927	0.04601243	0.261443493	SMYD4	ENSECAG00000023756	protein_coding
ENSECAG00000012858	67.31716448	-0.787812292	0.394870763	-1.995114266	0.046030419	0.261443493	RASL11A	ENSECAG00000012858	protein_coding
ENSECAG00000011448	41.01455558	1.082503511	0.542598538	1.995035803	0.046038975	0.261443493	SENP7	ENSECAG00000011448	protein_coding
ENSECAG00000003080	242.6031923	-0.468035078	0.234767149	-1.993614013	0.046194253	0.262142764	COG3	ENSECAG00000003080	protein_coding
ENSECAG00000020555	2494.945359	0.595495623	0.298724917	1.99345816	0.046211301	0.262142764	SYNPO2L	ENSECAG00000020555	protein_coding
ENSECAG00000001870	277.8761053	0.6279901	0.315102348	1.992971819	0.046264533	0.262305137	HEG1	ENSECAG00000001870	protein_coding
ENSECAG00000011007	564.0847384	-0.35344312	0.177375197	-1.992629888	0.04630199	0.262339765	ACAD8	ENSECAG00000011007	protein_coding
ENSECAG00000014822	75.85414634	0.799916377	0.401470367	1.992466798	0.046319865	0.262339765	CMTR1	ENSECAG00000014822	protein_coding
ENSECAG00000015768	38.29595982	1.03384971	0.519145938	1.991443318	0.046432171	0.262836171	CCNT1	ENSECAG00000015768	protein_coding
ENSECAG00000016590	745.7891071	-0.476261032	0.239245928	-1.990675603	0.046516563	0.263174119	SLX9	ENSECAG00000016590	protein_coding
ENSECAG00000021034	47.61115502	-0.635254859	0.319234829	-1.989929671	0.046598683	0.263419654	YDJC	ENSECAG00000021034	protein_coding
ENSECAG00000000466	78.78582401	0.564129401	0.283505972	1.989832517	0.046609388	0.263419654	ELL	ENSECAG00000000466	protein_coding
ENSECAG00000020969	700.1985446	-0.378639644	0.190354047	-1.989133668	0.046686451	0.263715358	HBP1	ENSECAG00000020969	protein_coding
ENSECAG00000022695	670.9284342	0.71506437	0.359567665	1.988678181	0.046736736	0.263859569	MAP1A	ENSECAG00000022695	protein_coding
ENSECAG00000027002	1253.235089	-0.395074834	0.198705727	-1.988240806	0.046785064	0.263927612	HAX1	ENSECAG00000027002	protein_coding
ENSECAG00000022420	23.42738426	1.512412775	0.760724714	1.988120994	0.04679831	0.263927612	LSR	ENSECAG00000022420	protein_coding
ENSECAG00000022152	191.5493031	0.627570594	0.315775532	1.98739462	0.046878683	0.26414384	CACHD1	ENSECAG00000022152	protein_coding
ENSECAG00000024968	503.9758849	-0.392528198	0.197550767	-1.986973795	0.046925301	0.26414384	CDK20	ENSECAG00000024968	protein_coding
ENSECAG00000023625	118.1491324	0.717647056	0.361182663	1.986936614	0.046929422	0.26414384	FCHO2	ENSECAG00000023625	protein_coding
ENSECAG00000013501	427.8985645	-0.316776552	0.159454589	-1.986625493	0.046963914	0.26414384	TSR3	ENSECAG00000013501	protein_coding
ENSECAG00000014580	38.07667185	-0.712081077	0.35847724	-1.986405264	0.046988343	0.26414384	KCNMB3	ENSECAG00000014580	protein_coding
ENSECAG00000009290	112.5491985	-0.587783062	0.29593258	-1.98620599	0.047010456	0.26414384	IRAG2	ENSECAG00000009290	protein_coding
ENSECAG00000013154	39.85533545	0.764371678	0.384856411	1.986121722	0.04701981	0.26414384	SERAC1	ENSECAG00000013154	protein_coding
ENSECAG00000008808	27.31524709	1.256903872	0.632991386	1.985657151	0.047071406	0.26414384	NTNG2	ENSECAG00000008808	protein_coding
ENSECAG00000007910	48.80045341	0.703781903	0.354456394	1.985524636	0.047086132	0.26414384	RNF141	ENSECAG00000007910	protein_coding
ENSECAG00000010977	272.4294258	0.551894874	0.277972543	1.985429454	0.047096712	0.26414384	ARHGAP45	ENSECAG00000010977	protein_coding
ENSECAG00000017771	1851.363947	0.515920729	0.259868223	1.985316722	0.047109245	0.26414384	ATP1B1	ENSECAG00000017771	protein_coding
ENSECAG00000001598	191.4679939	-0.627074014	0.31603477	-1.98419311	0.047234316	0.264705877	IFI35	ENSECAG00000001598	protein_coding
ENSECAG00000013213	667.0790507	-0.297899964	0.150201111	-1.983340617	0.047329395	0.26509933	BRD7	ENSECAG00000013213	protein_coding
ENSECAG00000030580	287.7180105	0.707223891	0.3566586	1.982915571	0.047376861	0.265225821	HIC1	ENSECAG00000030580	protein_coding
ENSECAG00000009709	33.67280609	0.929092477	0.468695185	1.982295756	0.047446149	0.265398158	MYO1D	ENSECAG00000009709	protein_coding
ENSECAG00000002798	741.4875327	-0.346631387	0.174880396	-1.982105451	0.04746744	0.265398158	KIFAP3	ENSECAG00000002798	protein_coding
ENSECAG00000023902	156.553425	-0.383758416	0.193670171	-1.981505023	0.047534667	0.265398158	BAK1	ENSECAG00000023902	protein_coding
ENSECAG00000015589	54.26447052	0.752710293	0.379881443	1.981434755	0.047542539	0.265398158	MTM1	ENSECAG00000015589	protein_coding
ENSECAG00000019819	442.8150018	0.367726994	0.185589364	1.981401235	0.047546295	0.265398158	LRRC2	ENSECAG00000019819	protein_coding
ENSECAG00000014798	41.20165377	-0.855168718	0.431618838	-1.981305363	0.047557039	0.265398158	ZNF19	ENSECAG00000014798	protein_coding
ENSECAG00000021913	394.7756939	0.373489682	0.188586566	1.980468119	0.047650952	0.265783098	PLOD3	ENSECAG00000021913	protein_coding
ENSECAG00000010823	77.90252433	0.78630052	0.397223093	1.979493474	0.047760474	0.265979275	NUS1	ENSECAG00000010823	protein_coding
ENSECAG00000024410	755.6330255	-0.344084625	0.173833589	-1.979390908	0.047772011	0.265979275	EMC3	ENSECAG00000024410	protein_coding
ENSECAG00000004216	5582.588511	0.395443836	0.199798356	1.979214664	0.047791843	0.265979275	VIM	ENSECAG00000004216	protein_coding
ENSECAG00000014199	239.145669	-0.482020239	0.243557054	-1.979085517	0.047806379	0.265979275	FEM1C	ENSECAG00000014199	protein_coding
ENSECAG00000020707	280.9665791	0.677979009	0.3425788	1.979045431	0.047810891	0.265979275	CLDN5	ENSECAG00000020707	protein_coding
ENSECAG00000003079	1194.42293	0.508126304	0.256815277	1.978567276	0.047864747	0.266139979	CANX	ENSECAG00000003079	protein_coding
ENSECAG00000024589	121.1163987	-0.584510928	0.295509505	-1.97797674	0.047931331	0.266371248	PDIA2	ENSECAG00000024589	protein_coding
ENSECAG00000017968	540.4062533	0.501065748	0.253382597	1.977506559	0.0479844	0.266407399	SLC41A1	ENSECAG00000017968	protein_coding
ENSECAG00000016560	27.76355872	1.031295769	0.521524143	1.977465056	0.047989087	0.266407399	CRABP2	ENSECAG00000016560	protein_coding
ENSECAG00000004620	451.0307841	0.44721892	0.226181715	1.97725497	0.048012817	0.266407399	PACS1	ENSECAG00000004620	protein_coding
ENSECAG00000013041	331.5948605	0.359162928	0.181685489	1.976838818	0.048059852	0.266449998	ETF1	ENSECAG00000013041	protein_coding
ENSECAG00000018565	48.32158532	-0.662239466	0.335015163	-1.976744754	0.048070489	0.266449998	METTL13	ENSECAG00000018565	protein_coding
ENSECAG00000021835	112.2777881	0.479551221	0.242655374	1.976264582	0.048124819	0.266612497	CTDP1	ENSECAG00000021835	protein_coding
ENSECAG00000004962	85.2096381	-0.507436773	0.256797621	-1.976018199	0.048152716	0.266628468	RIPOR3	ENSECAG00000004962	protein_coding
ENSECAG00000012321	171.6414266	0.489042397	0.247681138	1.97448381	0.048326757	0.267350239	ANXA4	ENSECAG00000012321	protein_coding
ENSECAG00000022599	70.18727849	-0.546205153	0.276639857	-1.974426819	0.048333231	0.267350239	RFC4	ENSECAG00000022599	protein_coding
ENSECAG00000013950	183.9390956	0.447685612	0.226830067	1.973660803	0.048420325	0.267693072	MRTFA	ENSECAG00000013950	protein_coding
ENSECAG00000013450	665.6727454	-0.27947957	0.141640686	-1.973158835	0.048477469	0.267717084	CORO6	ENSECAG00000013450	protein_coding
ENSECAG00000009231	289.5957213	0.532092053	0.269683559	1.973023695	0.048492863	0.267717084	NARF	ENSECAG00000009231	protein_coding
ENSECAG00000016645	332.6144761	-0.348098137	0.176453943	-1.972742189	0.048524943	0.267717084	MCOLN1	ENSECAG00000016645	protein_coding
ENSECAG00000013563	521.7977486	0.540742724	0.274130918	1.972571091	0.048544449	0.267717084	CARM1	ENSECAG00000013563	protein_coding
ENSECAG00000039104	20.99185238	1.344530536	0.681630801	1.972520217	0.048550251	0.267717084	ZSCAN12	ENSECAG00000039104	protein_coding
ENSECAG00000016359	127.7653873	0.615340269	0.312056463	1.971887595	0.04862244	0.267725087	PDP1	ENSECAG00000016359	protein_coding
ENSECAG00000010025	43.11127927	1.425341118	0.722912552	1.971664642	0.048647903	0.267725087	GPC3	ENSECAG00000010025	protein_coding
ENSECAG00000004778	44.31279573	-0.863758764	0.438091751	-1.971638962	0.048650836	0.267725087	RTN4R	ENSECAG00000004778	protein_coding
ENSECAG00000015740	61.38852604	0.638866232	0.324029922	1.971627274	0.048652171	0.267725087	DDX18	ENSECAG00000015740	protein_coding
ENSECAG00000006518	39.10952947	0.746338699	0.378637902	1.971114607	0.048710768	0.267909226	SLC39A10	ENSECAG00000006518	protein_coding
ENSECAG00000021385	1204.054319	0.273157639	0.138616408	1.97060105	0.048769526	0.267959807	HUWE1	ENSECAG00000021385	protein_coding
ENSECAG00000010623	409.8153564	0.860533839	0.436687362	1.970594786	0.048770243	0.267959807	TSPAN13	ENSECAG00000010623	protein_coding
ENSECAG00000037711	379.5240419	-0.804942719	0.408710411	-1.969469572	0.048899193	0.268251126	DDIT4L	ENSECAG00000037711	protein_coding
ENSECAG00000023369	71.09115135	0.614481811	0.312044482	1.969212232	0.048928725	0.268251126	EDEM1	ENSECAG00000023369	protein_coding
ENSECAG00000012878	428.6684231	-0.369661257	0.18772175	-1.9691978	0.048930381	0.268251126	PNPLA8	ENSECAG00000012878	protein_coding
ENSECAG00000025083	942.6615186	0.446025065	0.226503956	1.969171192	0.048933436	0.268251126	FEM1A	ENSECAG00000025083	protein_coding
ENSECAG00000009668	49.05446027	-0.823976005	0.418466965	-1.96903477	0.048949098	0.268251126	SCRG1	ENSECAG00000009668	protein_coding
ENSECAG00000010667	77.10230956	0.922281454	0.46849775	1.968593134	0.048999832	0.268380522	ERG	ENSECAG00000010667	protein_coding
ENSECAG00000009178	605.8784543	0.546927355	0.277864323	1.968325222	0.04903063	0.268380522	HIF1AN	ENSECAG00000009178	protein_coding
ENSECAG00000023285	199.6380421	0.540709305	0.274726647	1.968172039	0.049048246	0.268380522	AKT1S1	ENSECAG00000023285	protein_coding
ENSECAG00000020037	21.46526549	1.390481446	0.706614422	1.967807906	0.049090144	0.268471959	CTSO	ENSECAG00000020037	protein_coding
ENSECAG00000014278	24.84495116	-1.0325036	0.524811587	-1.967379581	0.049139467	0.268510776	CCDC40	ENSECAG00000014278	protein_coding
ENSECAG00000019159	229.3484704	-0.394131132	0.20034025	-1.967308775	0.049147624	0.268510776	NUP85	ENSECAG00000019159	protein_coding
ENSECAG00000020359	625.0787329	0.480098721	0.244168002	1.96626387	0.049268138	0.26890935	GATA4	ENSECAG00000020359	protein_coding
ENSECAG00000019051	156.6833109	0.851005907	0.432809034	1.96623878	0.049271035	0.26890935	FYTTD1	ENSECAG00000019051	protein_coding
ENSECAG00000022255	504.6781907	0.498496395	0.253610468	1.965598658	0.049344989	0.269134894	EPB41	ENSECAG00000022255	protein_coding
ENSECAG00000018487	262.6863371	0.460604554	0.234386028	1.965153631	0.049396459	0.269134894	ATPAF1	ENSECAG00000018487	protein_coding
ENSECAG00000013168	116.3385254	0.488267982	0.248550178	1.964464424	0.049476258	0.269134894	METTL3	ENSECAG00000013168	protein_coding
ENSECAG00000011022	186.4506824	-0.401652964	0.204468246	-1.96437819	0.04948625	0.269134894	METTL22	ENSECAG00000011022	protein_coding
ENSECAG00000006474	253.2129667	0.718612608	0.365823789	1.964368175	0.049487411	0.269134894	LGALS3	ENSECAG00000006474	protein_coding
ENSECAG00000013422	33.56187103	1.283122502	0.653198986	1.964366953	0.049487552	0.269134894	SLC12A2	ENSECAG00000013422	protein_coding
ENSECAG00000026845	443.6493929	-0.347042722	0.176670195	-1.964353537	0.049489107	0.269134894	RNF126	ENSECAG00000026845	protein_coding
ENSECAG00000019106	85.94933619	-0.458181847	0.233302639	-1.963894837	0.049542289	0.269286719	IQCB1	ENSECAG00000019106	protein_coding
ENSECAG00000019424	118.3652065	0.426197055	0.217089633	1.963230805	0.049619361	0.269568182	EXOC6B	ENSECAG00000019424	protein_coding
ENSECAG00000009170	7452.368995	0.234295215	0.11937546	1.96267487	0.049683965	0.269631818	PINK1	ENSECAG00000009170	protein_coding
ENSECAG00000012685	35.65122195	0.957076005	0.487694072	1.962451588	0.049709932	0.269631818	SLC10A6	ENSECAG00000012685	protein_coding
ENSECAG00000023111	628.4881564	0.387823167	0.19762699	1.962399807	0.049715955	0.269631818	CLSTN1	ENSECAG00000023111	protein_coding
ENSECAG00000017838	107.295029	-0.488954295	0.24919302	-1.962150842	0.049744925	0.269631818	IGFLR1	ENSECAG00000017838	protein_coding
ENSECAG00000011670	6716.846567	-0.430316768	0.21933963	-1.961874229	0.049777129	0.269631818	RPL13	ENSECAG00000011670	protein_coding
ENSECAG00000020376	375.2583343	-0.448949854	0.228862253	-1.96165968	0.049802119	0.269631818	SPATA24	ENSECAG00000020376	protein_coding
ENSECAG00000023818	123.0325044	0.582498879	0.296949696	1.961607932	0.049808148	0.269631818	UVRAG	ENSECAG00000023818	protein_coding
ENSECAG00000013722	2702.552504	0.452123928	0.230512563	1.961385192	0.049834106	0.269635399	PLD3	ENSECAG00000013722	protein_coding
ENSECAG00000022240	50.40240618	-0.936639935	0.47759732	-1.961149897	0.04986154	0.269646956	STKLD1	ENSECAG00000022240	protein_coding
ENSECAG00000022177	87.55484957	0.625154674	0.318901401	1.960338434	0.049956247	0.270022126	SLC25A46	ENSECAG00000022177	protein_coding
ENSECAG00000024750	127.6052839	-0.550829652	0.281061514	-1.95981885	0.050016967	0.270209966	NCALD	ENSECAG00000024750	protein_coding
ENSECAG00000009634	296.6312378	-0.545306	0.278285497	-1.95952001	0.050051919	0.270209966	IL17RC	ENSECAG00000009634	protein_coding
ENSECAG00000016885	89.71915464	0.574159762	0.293033962	1.95936252	0.050070347	0.270209966	PHLPP1	ENSECAG00000016885	protein_coding
ENSECAG00000035167	319.8798153	0.582197116	0.297164562	1.959174109	0.0500924	0.270209966	LYNX1	ENSECAG00000035167	protein_coding
ENSECAG00000011678	88.26800232	0.696374506	0.355507665	1.958817135	0.050134206	0.270298687	TCF12	ENSECAG00000011678	protein_coding
ENSECAG00000012393	390.2034625	-0.310179299	0.158397973	-1.958227703	0.0502033	0.270534365	B4GALT1	ENSECAG00000012393	protein_coding
ENSECAG00000016027	19.59233285	1.707565049	0.872116414	1.957955408	0.050235245	0.270569722	HAUS7	ENSECAG00000016027	protein_coding
ENSECAG00000020730	944.3318237	-0.417056102	0.21307737	-1.957298895	0.050312337	0.270754759	RNH1	ENSECAG00000020730	protein_coding
ENSECAG00000008835	26.06470687	1.252956541	0.640189384	1.957165447	0.05032802	0.270754759	ANKRD44	ENSECAG00000008835	protein_coding
ENSECAG00000022083	1573.901368	-0.403039895	0.205980522	-1.956689352	0.050384003	0.270754759	FLOT1	ENSECAG00000022083	protein_coding
ENSECAG00000020167	100.8732008	0.709313364	0.362565394	1.956373599	0.05042116	0.270754759	RGMA	ENSECAG00000020167	protein_coding
ENSECAG00000000188	133.4141719	0.443547347	0.226729306	1.956285912	0.050431483	0.270754759	NMD3	ENSECAG00000000188	protein_coding
ENSECAG00000016361	1367.06619	0.580235119	0.296635851	1.956051901	0.05045904	0.270754759	COL18A1	ENSECAG00000016361	protein_coding
ENSECAG00000019661	807.766167	-0.444318236	0.227175162	-1.955839858	0.050484022	0.270754759	RPF1	ENSECAG00000019661	protein_coding
ENSECAG00000018034	505.3461786	-0.439231191	0.224577147	-1.955814282	0.050487036	0.270754759	METTL9	ENSECAG00000018034	protein_coding
ENSECAG00000013362	21.45289439	0.883035439	0.451514375	1.955719437	0.050498214	0.270754759	CRYM	ENSECAG00000013362	protein_coding
ENSECAG00000016955	790.0232363	-0.263249534	0.134665549	-1.954839493	0.050602018	0.271060003	MARK3	ENSECAG00000016955	protein_coding
ENSECAG00000016628	1090.872976	-0.319920325	0.163659001	-1.954798229	0.05060689	0.271060003	CLTB	ENSECAG00000016628	protein_coding
ENSECAG00000024644	50.04418944	1.279097334	0.654406842	1.954590403	0.050631435	0.271060003	KIF3A	ENSECAG00000024644	protein_coding
ENSECAG00000013156	21.53267973	-1.001439925	0.512423798	-1.954319702	0.05066342	0.271095079	LAD1	ENSECAG00000013156	protein_coding
ENSECAG00000015409	1072.709935	-0.460472333	0.235695589	-1.953673951	0.050739789	0.27136749	YIF1B	ENSECAG00000015409	protein_coding
ENSECAG00000017768	56.8341529	-0.852012642	0.436476766	-1.952022901	0.050935486	0.272277504	GNMT	ENSECAG00000017768	protein_coding
ENSECAG00000023373	738.28164	-0.31256483	0.160148083	-1.95172383	0.050971002	0.272330781	DRAP1	ENSECAG00000023373	protein_coding
ENSECAG00000001439	348.9800941	-0.343193632	0.175866572	-1.951443235	0.051004343	0.272372389	TMEM185B	ENSECAG00000001439	protein_coding
ENSECAG00000004386	186.7617864	0.574739442	0.294588031	1.950993869	0.051057775	0.272521195	CD276	ENSECAG00000004386	protein_coding
ENSECAG00000001583	58.81775401	0.802692868	0.411479023	1.950750399	0.051086745	0.272539346	ARMC9	ENSECAG00000001583	protein_coding
ENSECAG00000007635	130.3647424	0.695464519	0.356605156	1.950236858	0.051147895	0.272729069	MRPL46	ENSECAG00000007635	protein_coding
[truncated: 8,660 more rows]
